# Supplementary material for: Floral morph variation mediated by clonal growth and pollinator functional groups of Limonium otolepis in a heterostylous fragmented population
Source: AoB Plants. 2024 Mar 27;16(2):plae020. doi: 10.1093/aobpla/plae020 (PMC11041057; doi:10.1093/aobpla/plae020)
Supplement: plae020_suppl_Supplementary_Data_S1 [file plae020_suppl_supplementary_data_s1.xlsx]

## Sheet: 花型频率
S1						S2									S3								S4								S5
Genet	No.Ramet	Stigma morphology	Hs	S		Genet	No.Ramet	Stigma morphology		L	Hl	Hs	S		Genet	No.Ramet	Stigma morphology	L	Hl	Hs	S		Genet	No.Ramet	Stigma morphology	L	Hl	Hs	S		Genet	No.Ramet	Stigma morphology	L	Hl	Hs	S
B1	17	P	10	0		D1	1	C		2	8				B41	35	P			8	2		b1	89	C	2	8
		P	8	2		B13	5	C		5	5						P			10					C	3	7				b240	7	P			7	3
		P	9	1				C			10						P			10					C	10							P			10
		P	10					C		2	8						P			8	2				C	3	7						P			7	3
		P	8	2		B14	2	C		10							P			6	4				C	7	3						P			7	3
		P	9	1		B15	16	P					10				P			8	2				C	1	9						P			8	2
		P	10					P				8	2				P			1	9				C	5	5						P			8	2
		P	9	1				P				7	3				P			9	1				C		10				b241	7	C	4	6
		P	10			D2	1	C		5	5				B42	7	P			10					C	2	8						C		10
		P	10			B16	18	P				6	4				P			9	1				C	2	8						C	3	7
		P	10			B17	104	C		4	6						P			3	7				C	10							C		10
		P	9	1				C		4	6						P			7	3				C	10							C	2	8
		P	7	3				C		4	6						P			10					C	2	8						C		10
		P	8	2				C		4	6				B43	4	P			6	4				C	2	8				b242	2	P			4	6
		P	10					C		4	6						P			8	2				C	5	5						P			7	3
		P	10					C		4	6						P			8	2				C	8	2				b243	8	C		10
		P	8	2				C		4	6				B44	6	P			8	2				C	7	3						C		10
B2	16	P	10					C		4	6						P			10					C	6	4						C		10
		P	9	1				C		4	6				B45	3	P			8	2				C	5	5						C		10
		P	7	3				C		4	6						P			8	2				C	2	8						C		10
		P	10					C		4	6				B46	24	C	6	4				b2	52	P			3	7				C		10
		P	10					C		4	6						C	9	1						P			3	7				C		10
		P	8	2				C		4	6						C	9	1						P			8	2				C		10
		P	8	2				C		4	6						C	9	1						P				10		b244	23	P			9	1
		P	9	1				C		4	6						C	9	1						P			3	7				P			10
		P	7	3				C		4	6						C	9	1						P			6	4				P			7	3
		P	7	3				C		4	6						C	9	1						P			6	4				P			7	3
		P	9	1				C		4	6						C	9	1						P				10				P			9	1
		P	8	2				C		4	6						C	9	1						P			2	8				P			8	2
		P	8	2				C		4	6						C	9	1						P			2	8				P			8	2
		P	8	2				C		5	5						C	9	1						P			3	7				P			9	1
		P	10					C		5	5						C	9	1						P				10				P			8	2
		P	9	1				C		5	5						C	9	1						P				10				P			10
B3	9	P	10					C		5	5						C	9	1						P			3	7				P			10
		P	4	6				C		5	5				B47	4	C	10							P				10				P			10
		P	10					C		5	5						C	10							P				10				P			9	1
		P	7	3				C		5	5						C	10							P			10					P			10
		P	6	4				C		5	5				D12	1	C	10					b3	52	C	4	6						P			10
		P	10					C		5	5				B48	14	C	4	6						C	3	7						P			10
		P	6	4				C		5	5						C	6	4						C	2	8						P			10
		P	8	2				C			10						C	3	7						C	9	1				b245	3	P			10
		P	8	2				C			10						C	4	6						C	1	9						P			10
B4	28	P	8	2				C			10						C	6	4						C		10				b246	5	C		10
		P	8	2				C		5	5						C	4	6						C	10							C		10
		P	10					C		4	6						C	5	5						C	10							C		10
		P	9	1				C			10						C	4	6						C		10						C		10
		P	8	2				C			10						C	4	6						C		10						C		10
		P	9	1				C			10						C	8	2						C		10						P			10
		P	8	2				C			10						C	7	3						C		10				D43	1	C	3	7
		P	8	2				C			10						C	8	2						C		10				b247	3	P			7	3
		P	6	4				C			10						C	6	4						C		10						P			9	1
		P	9	1				C			10				B49	34	C		10						C		10						P			8	2
		P	7	3				C			10				B50	9	P				10				C		10				b248	8	P			10
		P	9	1		B18	4	P					10				P			2	8				C		10						P			10
		P	8	2		D3	1	C		8	2						P			2	8		b4	141	P			4	6		b249	5	P			8	2
		P	10			D4	1	P				10					P			2	8				P			7	3				P			10
		P	4	6		D5	1	C			10						P			2	8				P			2	8				P			10
		P	10			D6	1	P				8	2				P			2	8				P			7	3				P			10
		P	10			D7	1	C		5	5						P			2	8				P				10				P			10
		P	8	2		B19	31	P				6	4				P			2	8				P			4	6		b250	9	P			10
		P	8	2		B20	71	P				10					P			2	8				P				10				P			10
		P	10					P				10			B51	3	C		10	10					P			2	8				P			5	5
		P	9	1				P				10			B52	48	C		10						P				10				P			10
		P	9	1				P				10					C		10						P				10				P			10
		P	10					P				10			B53	82	C		10						P				10				P			10
		P	10			B21	65	P				3	7				C	3	7						P			3	7		b251	6	P			10
		P	8	2		B22	41	P				5	5				C	3	7						P				10				P			10
		P	10					P				8	2				C	3	7				b5	76	C		10						P			10
		P	5	5				P				8	2				C	3	7						C	6	4						P			10
		P	8	2				P				8	2				C	3	7						C	2	8				b252	26	P			10
B5	23	P	8	2				P				8	2				C	3	7						C	1	9						P			8	2
		P	10					P				8	2				C	3	7						C		10						P			8	2
		P	8	2				P				8	2				C	3	7						C		10						P			8	2
		P	6	4				P				8	2				C	3	7						C	7	3						P			8	2
		P	2	8				P				8	2				C	3	7				b6	30	P				10				P			10
		P	10					P				8	2				C	3	7						P				10				P			8	2
		P	7	3				P				8	2				C	3	7						P				10				P			8	2
		P	10					P				8	2				C	3	7						P				10		b253	5	P			5	5
		P	8	2				P				8	2				C	3	7						P				10		D44	1	C		10
		P	10					P				8	2				C	3	7						P				10		b254	17	C	10
		P	8	2				P				8	2				C	3	7						P				10				C	10
		P	10					P				8	2				C	3	7						P				10				C	10
		P	10			D8	1	P				8	2				C	3	7						P				10				C	10
		P	10			B23	59	P				7	3				C	3	7						P				10				C	10
		P	6	4		B24	21	P				8	2				C	3	7						P				10				C	10
		P	10			B25	47	P				9	1				C	3	7						P				10				C	10
		P	10			D9	1	C		7	3						C	3	7						P				10				C	10
		P	7	3		B26	43	P				10					C	3	7						P				10				C	10
		P	10					P				10					C	3	7						P				10				C	10
		P	8	2		B27	6	P				10					C	3	7						P				10				C	8	2
		P	8	2		B28	14	P				8	2				C	3	7						P			2	8		b255	13	C		10
		P	10			B29	131	P				4	6				C	3	7				b7	15	P				10				C		10
		P	10			B30	59	P									C	3	7						P				10				C		10
B6	21	P	10			D10	1	C		6	4						C	3	7						P				10				C		10
		P	8	2		B31	39	C		3	7						C	3	7						P				10				C		10
		P	10			B32	52	P				7	3				C	3	7						P				10				C		10
		P	10			B33	12	P				5	5				C	3	7						P				10				C		10
		P	10			B34	69	C		10							C	3	7						P				10				C		10
		P	8	2		D11	1	C		7	3						C	3	7						P				10				C		10
		P	10			B35	19	C		4	6						C	3	7						P				10				C		10
		P	6	4				C		4	6						C	3	7						P				10				C		10
		P	6	4				C			10						C	3	7						P				10		b256	29	P			10
		P	6	4				C			10						C	3	7						P				10				P			7	3
		P	10					C		4	6						C	3	7						P				10				P			7	3
		P	8	2				C		4	6						C	3	7						P				10				P			9	1
		P	9	1				C		4	6						C	3	7						P				10				P			8	2
		P	8	2				C		4	6						C	3	7				b8	13	C		10						P			8	2
		P	7	3		B36	19	P				8	2				C	3	7						C		10						P			8	2
		P	7	3				P				8	2				C	3	7						C	2	8						P			8	2
		P	9	1				P				7	3				C	3	7						C		10						P			10
		P	8	2				P				7	3				C	3	7						C		10						P			8	2
		P	7	3				P				9	1				C	3	7						C		10						P			8	2
		P	2	8				P				8	2				C	3	7						C		10						P			8	2
		P	10					P				10					C	3	7						C		10						P			6	4
B7	11	P	5	5		B37	16	C		9	1						C	3	7				b9	5	P			4	6				P			8	2
		P	8	2				C		4	6				B54	3	C	1	9						P			6	4				P			9	1
		P	8	2				C			10						C	2	8						P				10				P			9	1
		P	10					C		4	6				B55	15	P			9	1		D1	1	C		10				b257	6	C	8	2
		P	9	1				C		6	4						P			10			b10	9	P				10				C	10
		P	7	3				C		4	6						P			10					P				10				C	10
		P	6	4				C			10						P			10					P				10				C	8	2
		P	6	4				C			10						P			10			D2	1	C	2	8						C	9	1
		P	4	6				C		5	5						P			10			b12	11	P			8	2		b258	24	C	10
		P	6	4				C		5	5						P			10					P			7	3				C	10
		P	6	4				C		4	6						P			10					P			7	3				C	4	6
B8	27	P	6	4				C		5	5						P			10					P			7	3				C	8	2
		P	6	4				C		3	7						P			10					P			8	2				C	10
		P	6	4				C		4	6				B56	23	C		10						P			8	2				C	10
		P	8	2				C			10						C		10						P			8	2				C	6	4
		P	6	4				C		3	7						C		10						P			10			b259	14	P			10
		P	3	7		B38	7	P				9	1				C		10				b13	8	P			6	4				P			8	2
		P	3	7				P				9	1				C		10						P			6	4				P			10
		P	6	4				P				9	1				C		10						P			6	4				P			10
		P	5	5				P				9	1				C		10						P			6	4				P			8	2
		P	6	4				P				9	1				C		10						P			6	4				P			10
		P	8	2				P				9	1				C		10						P			6	4				P			10
		P	8	2				P				9	1				C		10						P			6	4				P			10
		P	10			B39	24	C			10						C		10						P			6	4				P			10
		P	8	2				C		4	6						C		10				b14	4	C		10				b260	22	P			10
		P	8	2				C		4	6						C		10						C		10						P			10
		P	8	2				C			10						C		10				b15	4	P			6	4				P			10
		P	6	4		B40	10	P					10				C		10						P			6	4				P			9	1
		P	10					P				6	4				C		10				b16	5	P			6	4				P			10
		P	8	2				P				8	2				C		10				b17	17	P			6	4				P			10
		P	8	2				P				10					C		10						P			6	4				P			10
		P	8	2				P				7	3				C		10						P			6	4				P			8	2
		P	8	2											B57	4	C		10						P			8	2				P			10
		P	6	4													C		10						P			8	2				P			9	1
		P	8	2													C		10				D3	1	C		10						P			10
		P	6	4													C		10				b18	6	P				10				P			8	2
		P	9	1											B58	9	P			10					P				10				P			10
		P	6	4													P			10					P				10				P			10
B9	17	P	6	4													P			10					P				10				P			10
		P	6	4													P			10					P				10				P			10
		P	8	2													P			10			b19	7	P				10				P			10
		P	6	4													P			10					P				10				P			10
		P	5	5													P			10			b20	18	P			6	4		b261	5	P			10
		P	8	2													P			10					P			10					P			10
		P	10														P			10					P			10					P			10
		P	8	2																			b21	21	P				10				P			4	6
		P	6	4																					P				10		b262	12	C	8	2
		P	2	8																			b22	18	P			3	7				C	5	5
		P	8	2																					P				10				C	7	3
		P	7	3																					P				10				C	7	3
		P	8	2																					P				10		b263	13	C	10
		P	4	6																			b23	15	P				10				C	4	6
		P	8	2																					P				10				C	5	5
		P	8	2																					P				10				C	6	4
		P	8	2																					P				10				C	10
B10	26	P	6	4																					P				10				C	8	2
		P	10																						P				10				C	5	5
		P	7	3																					P				10				C	6	4
		P	6	4																			b24	18	P				10				C	2	8
		P	6	4																					P				10		b264	40	C	8	2
		P	6	4																					P				10				C	6	4
		P	6	4																					P			2	8				C	8	2
		P	6	4																			b25	45	P				10				C	10
		P	6	4																					P				10				C	8	2
		P	6	4																					P			3	7				C	8	2
		P	6	4																					P			6	4				C	10
		P	8	2																					P				10				C	10
		P	9	1																					P			2	8				C	4	6
		P	7	3																			b26	6	P				10				C	8	2
		P	8	2																					P				10				C	5	5
		P	8	2																					P								C	10
		P	6	4																			b27	29	P				10				C	6	4
		P	8	2																					P				10				C	10
		P	9	1																					P				10				C	6	4
		P	8	2																					P				10				C	10
		P	9	1																					P				10				C	8	2
		P	8	2																					P				10				C	8	2
		P	6	4																					P			6	4				C	10
		P	6	4																					P			3	7				C	8	2
		P	8	2																			D4	1	C		10						C	10
		P	6	4																			b28	34	P				10				C	4	6
B11	24	P	8	2																					P				10				C	9	1
		P	6	4																			b29	7	P				10				C	8	2
		P	7	3																					P				10				C	8	2
		P	8	2																			b30	43	P				10				C	8	2
		P	7	3																					P				10				C	6	4
		P	8	2																					P				10				C	8	2
		P	8	2																					P				10				C	7	3
		P	10																						P				10		b265	9	C	9	1
		P	7	3																					P				10				C	9	1
		P	8	2																			b31	15	P				10				C	10
		P	9	1																					P				10				C	10
		P	8	2																					P				10		b266	9	C	9	1
		P	7	3																					P				10				C	10
		P	10																						P				10				C	7	3
		P	7	3																					P				10				C	6	4
		P	8	2																			b32	6	P				10				C
		P	9	1																					P				10		b267	106	C	10
		P	7	3																					P				10				C	10
		P	10																				b33	22	P				10				C	10
		P	8	2																					P				10				C	8	2
		P	10																						P			6	4				C	9	1
		P	9	1																					P			8	2				C	10
		P	10																						P			5	5				C	10
		P	9	1																					P			6	4				C	10
B12	12	P	7	3																			b34	64	P				10				C	8	2
		P	7	3																					P				10				C	8	2
		P	8	2																					P				10				C	9	1
		P	9	1																					P				10				C	10
		P	8	2																					P				10				C	10
		P	8	2																			b35	4	P				10				C	9	1
		P	6	4																					P			4	6				C	10
		P	7	3																			b36	75	P				10				C	10
		P	8	2																					P				10				C	8	2
		P	7	3																					P			6	4				C	10
		P	8	2																					P			6	4				C	10
		P	10																						P			6	4				C	6	4
																									P			6	4				C	10
																									P			6	4				C	10
																									P			6	4				C	10
																									P			6	4				C	8	2
																									P			6	4				C	10
																									P			6	4				C	10
																									P			6	4				C	8	2
																									P			6	4				C	9	1
																									P			6	4				C	6	4
																									P			8	2				C	8	2
																									P			8	2				C	10
																									P			7	3				C	10
																							b37	19	P				10				C	4	6
																									P				10				C	10
																									P				10				C	10
																									P				10				C	6	4
																									P				10				C	10
																							b38	7	C	4	6						C	10
																									C	2	8						C	10
																									C	1	9						C	8	2
																							D5	1	C	6	4						C	10
																							b39	10	P			10					C	10
																									P			10					C	10
																									P			10					C	6	4
																									P			10					C	10
																									P			10					C	10
																									P			10					C	10
																							D6	1	P				10				C	10
																							b40	3	C	10							C	10
																									C	10							C	10
																									C	10							C	7	3
																							b41	7	P				10				C	9	1
																									P				10				C	9	1
																									P				10				C	10
																							b42	5	P				10				C	10
																							b43	33	P				10				C	10
																									P				10				C	6	4
																									P				10				C	9	1
																									P				10				C	10
																							b44	60	P				10				C	10
																									P				10				C	9	1
																									P				10				C	10
																							b45	3	P				10				C	10
																									P				10				C	10
																							b46	9	P				10		b268	48	C	10
																									P				10				C	4	6
																									P				10				C	10
																									P				10				C	4	6
																									P				10				C	8	2
																									P				10				C	10
																							b47	4	P				10				C	8	2
																									P				10				C	8	2
																									P				10				C	8	2
																							b48	19	P				10				C	10
																									P				10				C	10
																									P				10				C	10
																									P				10				C	9	1
																									P				10				C	9	1
																									P				10				C	9	1
																							b49	9	P				10				C	7	3
																									P				10				C	10
																									P				10		b269	33	P			10
																									P				10				P			10
																							D7	1	P				10				P			10
																							b50	19	P				10				P			10
																									P				10				P			10
																							b51	28	P				10				P			10
																							b52	7	P				10				P			10
																									P				10				P			10
																							b53	18	C		10						P			10
																									C		10						P			10
																									C		10						P			10
																									C		10						P			10
																									C		10						P			10
																									C		10						P			10
																									C		10						P			10
																									C		10						P			10
																							b54	4	P			4	6				P			10
																							b55	9	P				10				P			10
																							b56	6	P				10				P			10
																									P				10				P			10
																							b57	4	P			8	2				P			9	1
																							b58	7	P			7	3		b270	9	P			3	7
																									P			8	2				P			6	4
																							b59	27	P				10				P			10
																							D8	1	C		10						P			10
																							b60	25	P			6	4				P			6	4
																									P			6	4		b271	2	C	10
																									P			6	4		b272	14	P			10
																									P			6	4				P			7	3
																									P			6	4				P			10
																									P			6	4				P			10
																									P				10				P			8	2
																									P				10				P			9	1
																									P			8	2				P			7	3
																							b61	19	P			10					P			2	8
																									P			10					P			10
																									P			8	2				P			10
																									P			8	2				P			2	8
																									P				10		b273	24	C	9	1
																									P			8	2				C	10
																							b62	37	P			7	3				C	4	6
																									P			7	3				C	10
																									P			7	3				C	6	4
																									P			7	3		b274	12	C	4	6
																									P			7	3				C	4	6
																									P			8	2				C	8	2
																									P			8	2				C	10
																							b63	6	C	2	8						C	10
																									C		10						C	10
																							b64	3	C		10						C	9	1
																									C	2	8						C	9	1
																							b65	226	P			2	8				C	10
																									P			6	4		b275	13	C	5	5
																									P			4	6				C	9	1
																									P			2	8				C	9	1
																									P				10				C	9	1
																									P			2	8				C	2	8
																									P			6	4				C	8	2
																									P			5	5		b276	4	C	6	4
																									P			4	6				C	4	6
																									P			2	8		b277	8	C		10
																									P			6	4				C		10
																									P			4	6				C		10
																									P			6	4				C		10
																									P			2	8				C		10
																									P			2	8		b278	2	P			8	2
																									P			5	5		b279	9	C	4	6
																									P			6	4				C	4	6
																									P			6	4				C		10
																									P			4	6				C	3	7
																									P			5	5				C	6	4
																									P			2	8				C	7	3
																									P			8	2				C	8	2
																									P			7	3				C	4	6
																									P			6	4		b280	6	P			10
																									P				10				P			10
																									P			8	2		b281	144	P			10
																									P			7	3				P			10
																									P				10				P			10
																									P			8	2				P			10
																									P			7	3				P			10
																									P				10				P			10
																									P			7	3				P			10
																									P			3	7				P			10
																									P			4	6				P			9	1
																									P			4	6				P			10
																									P			6	4				P			10
																									P			7	3				P			10
																									P			8	2				P			10
																									P				10				P			10
																									P			8	2				P			8	2
																									P			9	1				P			10
																									P			7	3				P			10
																									P			8	2				P			10
																									P			8	2				P			10
																									P			9	1				P			10
																									P			7	3				P			10
																									P			6	4				P			10
																									P			8	2				P			10
																									P			2	8				P			10
																									P				10				P			10
																									P			4	6				P			10
																									P			7	3				P			10
																									P				10				P			10
																									P			6	4				P			10
																									P			7	3				P			10
																									P			4	6				P			10
																									P			8	2				P			10
																									P			5	5				P			10
																									P			6	4		b282	250	P			10
																									P			7	3				P			7	3
																									P			6	4				P			7	3
																									P			2	8				P			7	3
																									P				10				P			10
																									P			6	4				P			10
																									P			7	3				P			10
																									P			3	7				P			10
																									P			3	7				P			10
																									P			10					P			10
																									P			8	2				P			10
																									P			4	6				P			10
																									P			10					P			10
																									P			10					P			10
																									P			4	6				P			10
																									P			4	6				P			10
																									P			10					P			10
																									P			7	3				P			10
																									P			8	2				P			10
																									P			6	4				P			10
																									P			4	6				P			10
																									P			8	2				P			10
																									P				10				P			10
																									P			7	3				P			10
																									P			7	3				P			10
																									P			8	2				P			10
																									P			9	1				P			10
																									P			9	1				P			10
																									P			2	8				P			10
																									P				10				P			10
																									P			6	4				P			10
																									P			9	1				P			10
																									P				10				P			10
																									P			8	2				P			10
																									P				10				P			10
																									P			2	8				P			10
																									P			8	2				P			10
																									P			10					P			10
																									P			5	5				P			10
																									P			6	4				P			10
																									P				10				P			10
																									P				10				P			10
																									P			8	2				P			10
																									P				10				P			10
																									P				10				P			10
																									P			9	1				P			10
																									P				10				P			10
																									P			4	6				P			10
																									P				10				P			10
																									P			8	2				P			10
																									P				10				P			10
																									P				10				P			10
																									P			8	2				P			10
																									P			9	1				P			10
																									P				10				P			10
																									P			6	4				P			10
																									P				10				P			10
																									P			7	3				P			10
																									P				10				P			10
																									P				10				P			10
																									P				10				P			10
																									P				10				P			10
																									P				10				P			10
																									P				10				P			10
																									P				10				P			10
																									P				10				P			10
																									P				10				P			10
																									P				10				P			10
																									P			6	4				P			10
																									P			10					P			10
																									P			3	7				P			10
																									P				10				P			10
																									P				10				P			10
																									P				10				P			10
																									P				10				P			10
																									P				10				P			10
																									P				10				P			10
																									P				10				P			10
																									P				10				P			10
																									P				10				P			10
																									P				10				P			10
																									P				10				P			10
																									P				10				P			10
																									P				10				P			10
																									P				10				P			10
																									P				10				P			10
																									P				10				P			10
																									P				10				P			10
																									P				10				P			10
																									P			6	4				P			10
																									P			8	2				P			10
																									P			10					P			10
																									P			6	4				P			10
																									P			10					P			10
																									P				10				P			10
																									P			8	2				P			10
																									P			8	2				P			10
																									P			6	4				P			10
																									P			6	4				P			10
																									P			9	1				P			10
																									P			7	3				P			10
																									P			4	6				P			10
																									P			8	2				P			10
																									P			8	2				P			10
																							b66	9	P				10				P			10
																									P				10				P			10
																							D9	1	P				10				P			10
																							b67	4	P			7	3				P			10
																									P				10				P			10
																							b68	11	P			6	4				P			10
																									P			6	4				P			10
																							b69	11	P			7	3				P			10
																									P				10				P			10
																							b70	7	C		10						P			10
																							D10	1	C	6	4						P			10
																							D11	1	C		10						P			10
																							b71	17	C	3	7						P			10
																									C	3	7						P			10
																									C		10						P			10
																							b72	6	P			10					P			10
																									P			9	1				P			10
																							D12	1	P			10					P			10
																							D13	1	P			10					P			10
																							b73	16	C		10						P			10
																							b74	3	P				10				P			10
																							D14	1	P				10				P			10
																							b75	4	P				10				P			10
																									P			7	3				P			10
																							b76	3	P				10				P			10
																									P			6	4				P			10
																									P			2	8				P			10
																							D15	1	C		10						P			10
																							b77	3	C		10						P			10
																							b78	2	C		10						P			10
																									C		10						P			10
																							b79	10	C		10						P			10
																									C		10						P			10
																									C		10						P			10
																									C		10						P			10
																									C		10						P			10
																									C		10						P			10
																							b80	22	C	3	7						P			10
																									C	3	7						P			10
																									C	3	7						P			10
																									C	3	7						P			10
																									C		10						P			10
																									C		10						P			10
																									C		10						P			10
																									C		10						P			10
																									C		10						P			10
																									C		10						P			10
																							D16	1	C		10						P			10
																							b81	9	C		10						P			10
																									C		10						P			10
																									C	3	7						P			10
																							b82	6	P				10				P			10
																									P				10				P			10
																									P				10				P			10
																									P				10				P			10
																									P			4	6				P			10
																							b83	8	P				10				P			10
																									P				10				P			10
																									P				10				P			10
																									P				10				P			10
																									P				10				P			10
																							b84	22	P			8	2				P			10
																									P			8	2				P			10
																									P			8	2				P			10
																									P			2	8				P			10
																									P								P			10
																							b85	5	C		10						P			10
																									C		10						P			10
																									C		10						P			10
																							b86	6	P			8	2				P			10
																									P			7	3				P			10
																							b87	3	P			8	2				P			10
																							b88	8	P			8	2				P			10
																							b89	6	P			7	3				P			10
																							b90	6	P			8	2				P			10
																									P			7	3				P			10
																							b91	3	P			8	2				P			10
																							b92	29	P			7	3				P			10
																									P			4	6				P			10
																							b93	29	C	2	8						P			10
																									C	6	4						P			10
																									C	6	4						P			10
																									C	6	4						P			10
																									C	4	6						P			10
																									C	8	2						P			10
																									C	4	6						P			10
																									C	2	8						P			10
																							b94	18	C	1	9						P			10
																									C	10							P			10
																									C	10							P			10
																									C	10							P			10
																									C	10							P			10
																									C	10							P			10
																									C	10							P			10
																									C	9	1						P			10
																									C	4	6						P			10
																									C	6	4						P			10
																									C	7	3						P			10
																							b95	33	C	10							P			10
																									C	10							P			10
																									C	8	2						P			10
																									C	4	6						P			10
																									C	4	6						P			10
																									C	1	9				b283	14	P			10
																									C	3	7						P			8	2
																									C	4	6						P			10
																									C	4	6						P			10
																							b96	19	C	10							P			10
																									C	10							P			10
																									C	10					b284	31	C		10
																									C	10							C		10
																									C	10							C	2	8
																									C	10							C		10
																									C	6	4						C	2	8
																									C	6	4						C	4	6
																									C	9	1						C	3	7
																									C	2	8						C	2	8
																									C	4	6						C	4	6
																									C	2	8						C	4	6
																									C	2	8						C	4	6
																									C	6	4						C		10
																							b97	3	C	4	6						C		10
																									C	4	6						C		10
																							b98	19	C		10						C	2	8
																									C		10				D45	1	P			8	2
																									C		10				b285	16	P			7	3
																									C	1	9						P			10
																									C	1	9						P			8	2
																									C	9	1						P			8	2
																									C	4	6						P			10
																							b99	18	C		10						P			10
																									C		10						P			10
																									C		10						P			10
																									C		10				b286	2	C	4	6
																									C		10				b287	28	P			10
																									C		10						P			10
																									C		10						P			10
																									C		10						P			10
																							b100	4	C		10						P			10
																							b101	44	C	4	6						P			10
																									C		10						P			10
																									C	4	6						P			10
																									C	2	8						P			10
																									C		10						P			10
																									C	4	6						P			10
																									C	4	6						P			10
																							b102	3	P				10				P			10
																							b103	12	P				10				P			10
																									P				10				P			10
																									P				10				P			10
																							D17	1	P			6	4				P			10
																							D18	1	C	3	7						P			10
																							b104	3	P			7	3				P			10
																							b105	14	P			2	8				P			10
																							b106	32	P			6	4		b288	6	C	3	7
																									P			6	4				C		10
																									P			10					C		10
																							b107	65	P				10				C		10
																									P				10		b289	39	P			7	3
																							b108	13	C		10						P			7	3
																									C		10						P			9	1
																									C	6	4						P			10
																									C	4	6						P			10
																									C	3	7						P			8	2
																									C		10						P			10
																									C		10						P			10
																							b109	10	C	1	9						P			10
																									C		10						P			7	3
																									C		10						P			10
																							b110	10	C	6	4						P			10
																							b111	18	P				10				P			10
																									P				10				P			10
																									P			5	5				P			10
																							b112	20	P			8	2				P			10
																									P				10				P			10
																									P			2	8				P			10
																									P			6	4				P			10
																									P			4	6				P			10
																									P			6	4				P			10
																							b113	26	C		10						P			10
																									C		10						P			10
																									C	4	6				b290	58	P			8	2
																									C		10						P			10
																									C		10						P			10
																									C	2	8						P			10
																									C		10						P			8	2
																							D19	1	P			7	3				P			10
																							b114	217	C		10						P			10
																									C		10						P			10
																									C		10						P			8	2
																									C		10						P			10
																									C		10						P			10
																									C		10						P			10
																									C		10						P			10
																									C		10						P			10
																									C		10						P			10
																									C		10						P			10
																									C		10						P			10
																									C		10						P			10
																									C		10						P			10
																									C		10						P			10
																									C		10						P			10
																									C		10						P			10
																									C		10						P			10
																									C		10						P			10
																									C		10						P			8	2
																									C		10						P			8	2
																									C		10						P			8	2
																									C		10						P			10
																									C		10						P			10
																									C		10						P			10
																									C		10						P			10
																									C		10						P			10
																									C		10						P			10
																									C		10						P			10
																									C		10				b291	43	C	4	6
																									C	1	9						C	8	2
																							b115	19	P			6	4				C	8	2
																									P			6	4				C	9	1
																									P			6	4				C	8	2
																									P			6	4				C	6	4
																									P			6	4				C	8	2
																									P			6	4				C	3	7
																							b116	18	P			6	4				C	2	8
																									P			6	4				C	8	2
																									P			6	4				C	8	2
																									P			6	4				C	7	3
																									P			6	4				C	7	3
																									P			6	4				C	5	5
																									P			6	4				C	4	6
																									P			6	4				C	3	7
																									P			6	4				C	4	6
																									P			6	4				C	7	3
																									P			6	4				C	3	7
																									P			6	4				C	5	5
																									P			6	4				C	2	8
																									P			6	4				C	10
																									P			6	4				C	10
																							b117	9	P			2	8				C	10
																									P			7	3				C	10
																									P			7	3				C	10
																									P			7	3				C	10
																									P				10				C	10
																									P				10				C	10
																							b118	31	P				10				C	10
																									P				10				C	10
																									P				10				C	10
																									P			7	3				C	10
																									P			7	3				C	10
																									P			7	3				C	10
																									P			7	3				C	10
																									P			7	3				C	10
																									P			7	3				C	10
																									P			7	3				C	10
																									P			7	3				C	10
																									P			7	3				C	10
																									P			7	3				C	10
																									P			7	3				C	10
																							b119	31	P			10			b292	45	P			10
																									P			10					P			10
																									P			6	4				P			10
																									P			6	4				P			10
																									P			6	4				P			10
																									P				10				P			10
																									P			6	4				P			10
																									P			6	4				P			10
																									P			6	4				P			10
																									P				10				P			10
																									P			7	3				P			10
																							b120	45	P			9	1				P			10
																									P			10					P			10
																									P				10				P			10
																									P			7	3				P			10
																									P			7	3				P			10
																									P			7	3				P			10
																									P			3	7				P			10
																									P			7	3				P			10
																							b121	12	C	10							P			10
																									C	10							P			10
																									C	10							P			10
																							b122	44	C	10							P			7	3
																									C	10							P			10
																									C	10					b293	5	C		10
																									C	10							C	3	7
																									C	10							C	2	8
																									C	10							C		10
																									C	10					b294	21	C	4	6
																									C	10							C	4	6
																									C	10							C	5	5
																							b123	139	C	10							C	4	6
																									C	10							C	2	8
																									C	10							C	4	6
																									C	10							C	3	7
																									C	10							C	3	7
																									C	10							C	3	7
																									C	10							C	2	8
																									C	10					b295	17	P			7	3
																									C	10							P			10
																									C	10							P			9	1
																									C	10							P			8	2
																									C	10							P			10
																									C	10							P			10
																									C	10							P			10
																									C	10							P			10
																									C	10							P			10
																									C	10							P			9	1
																									C	10							P			10
																									C	10							P			10
																									C	10							P			10
																									C	10					b296	13	C	4	6
																									C	10							C	2	8
																									C	10							C		10
																									C	10							C		10
																									C	10							C		10
																									C	10							C	6	4
																									C	10							C	2	8
																									C	10					b297	6	P			10
																									C	10							P			10
																									C	10
																									C	10
																									C	10
																									C	10
																									C	10
																									C	10
																									C	10
																									C	10
																									C	10
																									C	10
																									C	10
																									C	10
																							D20	1	P			8	2
																							b124	4	P			10
																									P			10
																									P			10
																							D21	1	P			6	4
																							b125	16	C	3	7
																									C	3	7
																									C	3	7
																									C	3	7
																									C	4	6
																									C	4	6
																							b126	26	C	2	8
																									C	2	8
																									C	2	8
																									C	2	8
																									C	2	8
																									C	2	8
																									C	2	8
																									C	2	8
																									C	2	8
																									C	2	8
																									C	2	8
																									C	2	8
																									C	2	8
																							b127	18	P			8	2
																									P			9	1
																									P			8	2
																									P			7	3
																									P			8	2
																									P			10
																									P			10
																									P			10
																									P			10
																									P			10
																									P			10
																							b128	19	C	10
																									C	10
																									C	10
																									C	10
																									C	10
																									C	10
																									C	4	6
																									C	4	6
																									C		10
																									C		10
																							b129	8	C	10
																									C	10
																									C	10
																									C	4	6
																							b130	9	C	10
																									C	10
																									C	10
																									C	10
																									C	10
																									C	10
																							b131	9	P			5	5
																							b132	9	P			9	1
																									P			8	2
																									P			9	1
																									P			8	2
																							b133	20	C	6	4
																									C	10
																									C	10
																									C	10
																									C	10
																									C	10
																									C	10
																							b134	9	P				10
																									P				10
																									P				10
																									P			7	3
																									P			7	3
																							b135	16	P				10
																									P				10
																									P				10
																									P				10
																									P				10
																									P				10
																									P			6	4
																									P			6	4
																									P			6	4
																									P			6	4
																									P			8	2
																									P			3	7
																							D22	1	P				10
																							b136	4	C	4	6
																									C		10
																									C		10
																									C		10
																							b137	4	C	4	6
																									C	4	6
																									C	4	6
																									C	4	6
																							b138	25	C		10
																									C		10
																									C		10
																									C	10
																									C	10
																									C	3	7
																									C	3	7
																									C	3	7
																									C	3	7
																									C	2	8
																									C	1	9
																									C	2	8
																							b139	43	C	1	9
																									C		10
																									C	2	8
																									C	4	6
																									C	4	6
																									C	4	6
																									C	4	6
																									C	4	6
																									C	4	6
																									C	3	7
																									C		10
																									C	4	6
																									C		10
																									C		10
																									C		10
																									C		10
																									C	2	8
																									C	4	6
																									C	4	6
																									C	2	8
																									C		10
																									C		10
																									C		10
																									C		10
																									C		10
																									C		10
																									C		10
																									C		10
																									C		10
																									C		10
																									C		10
																									C	1	9
																									C		10
																									C	1	9
																									C	2	8
																									C	4	6
																							b140	2	C				10
																							b141	6	P			10
																									P			10
																									P			10
																							b142	20	C		10
																									C		10
																									C		10
																									C		10
																									C		10
																									C		10
																									C		10
																									C		10
																									C		10
																									C		10
																									C	3	7
																									C	2	8
																									C	2	8
																									C		10
																							b143	11	P			10
																									P			10
																									P			10
																									P			10
																									P			10
																									P			10
																									P			10
																									P			10
																							b144	10	P			10
																									P			10
																									P			10
																									P			10
																									P			10
																									P			10
																									P			10
																									P			10
																									P			10
																							b145	8	C		10
																							b146	13	P			10
																									P			10
																									P			10
																									P			10
																									P			10
																									P			10
																									P			10
																									P			10
																							b147	47	P			10
																									P			10
																									P			10
																									P			10
																									P			10
																									P			10
																									P			10
																									P			10
																									P			10
																									P			10
																									P			10
																									P			10
																									P			10
																									P			7	3
																									P			8	2
																									P			10
																									P			10
																									P			10
																									P			10
																									P			10
																									P			10
																									P			10
																									P			10
																									P			10
																									P			10
																									P			8	2
																							b148	7	P			10
																									P			10
																									P			10
																									P			10
																									P			10
																									P			10
																									P			10
																							b149	60	C		10
																									C		10
																									C		10
																									C		10
																									C		10
																									C		10
																									C		10
																									C		10
																									C		10
																									C		10
																									C		10
																									C		10
																									C		10
																									C		10
																									C		10
																									C		10
																									C		10
																									C		10
																									C		10
																									C		10
																									C		10
																									C		10
																									C		10
																									C		10
																									C		10
																									C		10
																									C		10
																									C		10
																									C		10
																									C		10
																									C		10
																									C		10
																									C		10
																									C		10
																									C		10
																									C		10
																									C		10
																									C		10
																									C		10
																									C		10
																									C		10
																									C		10
																									C		10
																									C		10
																									C		10
																									C		10
																									C		10
																									C		10
																									C		10
																									C		10
																									C		10
																									C		10
																									C		10
																									C		10
																									C		10
																							b150	62	C	4	6
																									C		10
																									C		10
																									C		10
																									C		10
																									C		10
																									C		10
																									C		10
																									C		10
																									C		10
																									C	1	9
																									C	1	9
																									C	2	8
																									C	3	7
																									C	3	7
																									C	3	7
																									C	3	7
																									C	3	7
																									C	4	6
																									C	4	6
																									C	2	8
																									C	3	7
																									C	3	7
																									C		10
																									C		10
																									C		10
																									C		10
																									C		10
																									C		10
																									C		10
																									C		10
																									C		10
																									C		10
																									C	2	8
																									C	2	8
																									C	2	8
																									C	10
																									C	2	8
																									C	4	6
																									C	4	6
																									C	2	8
																							b151	22	P			8	2
																									P			7	3
																									P			7	3
																									P			8	2
																									P			8	2
																									P			6	4
																									P			8	2
																									P			10
																									P			8	2
																									P			7	3
																									P			7	3
																									P			7	3
																									P			8	2
																									P			10
																							b152	8	C	4	6
																									C	4	6
																									C	4	6
																									C	4	6
																									C	4	6
																									C	2	8
																							b153	18	P			7	3
																									P			5	5
																									P			6	4
																									P			7	3
																									P			7	3
																									P			7	3
																									P			7	3
																									P			8	2
																									P			8	2
																									P			4	6
																							b154	18	C	10
																									C	10
																									C	10
																									C	10
																									C	10
																									C	10
																									C	10
																									C	10
																							D23	1	P			7	3
																							D24	1	P			7	3
																							b155	89	P			8	2
																									P			8	2
																									P			8	2
																									P			10
																									P			10
																									P			10
																									P			10
																									P			8	2
																									P			9	1
																									P			8	2
																									P			9	1
																									P			5	5
																									P			8	2
																									P			9	1
																									P			8	2
																									P			9	1
																									P			10
																									P			7	3
																									P			7	3
																									P			4	6
																							b156	40	C	10
																									C	10
																									C		10
																									C		10
																									C		10
																									C		10
																									C		10
																									C		10
																									C	2	8
																									C	2	8
																									C	4	6
																									C	2	8
																									C	4	6
																									C	5	5
																									C	4	6
																									C	6	4
																									C	8	2
																									C	3	7
																									C	3	7
																									C	4	6
																									C		10
																									C		10
																									C		10
																									C	1	9
																									C	7	3
																									C		10
																									C	6	4
																									C		10
																							b157	2	P			7	3
																							b158	29	P			10
																									P			10
																									P			10
																									P			9	1
																									P			8	2
																									P			8	2
																									P			9	1
																							b159	3	C		10
																									C	2	8
																							b160	62	P			9	1
																									P			7	1
																									P			8	2
																									P			9	1
																									P			10
																									P			8	2
																									P			8	2
																									P			8	2
																									P			10
																									P			9	1
																									P			10
																									P			8	2
																									P			9	1
																									P			9	1
																									P			10
																									P			9	1
																							b161	4	C	10
																									C	10
																									C	10
																							b162	6	C	3	7
																									C	3	7
																									C	3	7
																									C	2	8
																							b163	32	C	10
																									C	10
																									C	10
																									C	10
																									C	4	6
																									C	4	6
																									C	2	8
																									C	2	8
																									C	6	4
																									C	8	2
																									C	1	9
																									C	1	9
																							b164	15	C	8	2
																									C		10
																									C	2	8
																									C	2	8
																									C	4	6
																									C	1	9
																									C	1	9
																									C		10
																									C	1	9
																							b165	2	C		10
																							b166	55	P			7	3
																									P			7	3
																									P			7	3
																									P			7	3
																									P			7	3
																									P			7	3
																									P			7	3
																									P			7	3
																									P			8	2
																									P			8	2
																									P			2	8
																									P			6	4
																									P			6	4
																									P			8	2
																									P			8	2
																							b167	7	C	3	7
																									C	5	5
																							b168	2	P			3	7
																									P				10
																							b169	19	C	10
																									C	10
																									C	10
																									C	10
																									C	10
																									C	4	6
																									C	1	9
																									C	2	8
																									C	3	7
																									C	3	7
																							b170	20	P			10
																									P			10
																									P			10
																									P				10
																									P				10
																									P				10
																									P			3	7
																							b171	34	P				10
																									P				10
																									P				10
																									P			4	6
																									P			3	7
																									P			2	8
																									P			5	5
																									P			5	5
																									P			6	4
																									P			1	9
																									P			6	4
																							b172	51	P			6	4
																									P			6	4
																									P			4	6
																									P			6	4
																									P			6	4
																									P			3	7
																									P			8	2
																									P			6	4
																									P			6	4
																									P			8	2
																									P			10
																							b173	5	P			7	3
																									P			6	4
																									P			6	4
																							b174	4	P			9	1
																									P			10
																									P			8	2
																							b175	5	P			10
																									P			10
																									P			10
																									P			10
																							b176	13	C	8	2
																									C	10
																									C	10
																									C	10
																									C	10
																							b177	25	P			10
																									P			10
																									P			4	6
																									P			7	3
																									P			6	4
																									P			10
																							b178	5	C	10
																									C	10
																									C	10
																							D25	1	P			6	4
																							b179	3	C	10
																									C	2	8
																							b180	9	P			8	2
																									P			10
																									P			10
																									P			10
																									P			8	2
																									P			10
																									P			9	1
																							b181	1	P			9	1
																							b182	45	P			10
																									P			10
																									P			10
																									P			5	5
																							b183	6	P			4	6
																									P			8	2
																									P			2	8
																									P			8	2
																							b184	6	P			8	2
																									P			7	3
																									P			8	2
																									P			9	1
																									P			9	1
																							b185	18	P			7	3
																									P			10
																									P			10
																									P			10
																									P			10
																									P			10
																									P			10
																									P			8	2
																									P			10
																									P			8	2
																									P			8	2
																									P			8	2
																									P			10
																							b186	6	P			10
																									P			9	1
																									P			9	1
																									P			8	2
																									P			8	2
																									P			10
																									P			10
																							b187	5	P			8	2
																									P			10
																							D28	1	C	10
																							b188	11	C	10
																									C	10
																									C	10
																									C	10
																									C	10
																									C	10
																									C	10
																							b189	3	C	10
																									C	10
																							D29	1	C	10
																							b190	5	C	10
																									C	2	8
																									C	6	4
																							b191	2	P			8
																							b192	8	P			10
																									P			10
																							b193	51	P			7
																									P			10
																									P			10
																									P			10
																									P			10
																									P			10
																									P			10
																									P			10
																									P			10
																									P			10
																									P			10
																									P			10
																									P			9	1
																									P			10
																									P			8	2
																							b194	28	P			8
																									P				10
																									P			10
																									P				10
																									P				10
																									P			10
																									P			10
																									P			8	2
																									P				10
																									P				10
																									P			4	6
																									P			7	3
																									P			8	2
																									P				10
																									P				10
																									P			8	2
																									P			4	6
																							b195	10	C		10
																									C		10
																									C		10
																									C		10
																							D29	1	C		10
																							b196	75	P			10
																									P			10
																									P			8	2
																									P			10
																									P			10
																									P			10
																									P			8	2
																									P			8	2
																									P			9	1
																									P			10
																									P			10
																									P			8	2
																									P			7	3
																									P			8	2
																									P			7	3
																									P			10
																									P			10
																									P			10
																									P			8	2
																									P			10
																									P			10
																									P			8	1
																									P			7	3
																									P			10
																									P			10
																									P			10
																									P			10
																									P			7	3
																									P			10
																									P			8	2
																									P			7	3
																									P			8	2
																									P			8	2
																									P			10
																									P			8	2
																									P			9	1
																									P			10
																									P			8	2
																									P			10
																									P			10
																									P			10
																									P			7	3
																									P			10
																									P			6	4
																									P			8	2
																							b197	20	C	10
																									C	10
																									C	6	4
																									C	10
																									C	10
																									C	10
																									C	10
																									C	10
																									C	10
																									C	10
																									C	10
																									C	10
																									C	10
																									C	8	2
																							b198	12	P			10
																									P			10
																									P			10
																							b199	9	P			4	6
																									P			10
																									P				10
																									P				10
																									P				10
																									P				10
																									P				10
																									P			3	7
																							b200	5	P			10
																									P			10
																									P			10
																									P			10
																									P			10
																							b201	12	P			9	1
																									P			8	2
																									P			10
																									P			10
																									P			10
																							b202	5	P			6	4
																									P			9	1
																							D30	1	P			8	2
																							b203	12	P			10
																									P			10
																									P			10
																									P			10
																									P			10
																									P			10
																									P			10
																							b204	9	P			10
																									P			10
																									P			10
																									P			10
																									P			10
																							b205	7	C	10
																									C	10
																									C	10
																							D31	1	C	10
																									C		10
																							b206	6	C		10
																									C		10
																							b207	11	C	10
																									C	10
																									C	10
																									C	10
																									C	10
																									C	10
																							b208	10	C		10
																									C		10
																									C	8	2
																									C	6	4
																									C		10
																									C		10
																									C		10
																									C		10
																									C		10
																									C	2	8
																							b209	2	P			7	3
																									P			4	6
																							b210	10	P				10
																									P			5	5
																									P			2	8
																									P			4	6
																									P				10
																									P			10
																									P			4	6
																									P			8	2
																							D33	1	P			8	2
																							b211	7	P			8	2
																									P			9	1
																									P			10
																							b212	4	P			10
																									P			8	2
																									P			9	1
																									P			8	2
																							b213	3	C	10
																									C	10
																							D34	1	P			10
																							b214	3	C	4	6
																									C	2	8
																							D35	1	P			10
																							b215	3	P			10
																							b216	5	C	2	8
																									C
																							b217	5	C	2	8
																									C	8	2
																									C	2	8
																									C	10
																							b218	4	C	2	8
																									C	7	3
																									C	2	8
																							b219	4	C	2	8
																									C		10
																									C		10
																									C	2	8
																							D36	1	P			8	2
																							b220	2	C	10
																									C	5	5
																							b221	12	C		10
																									C		10
																									C		10
																									C		10
																									C		10
																									C	2	8
																							b222	5	P			8	2
																									P			9	1
																									P			8	2
																									P			8	2
																							b223	4	C	2	8
																									C	10
																									C	5	5
																							D37	1	C		10
																							b224	6	P			10
																									P			8	2
																									P			7	3
																							D38	1	C	2	8
																							b225	2	P			10
																									P			10
																							D39	1	C		10
																							b226	38	P			9	1
																									P			8	2
																									P			7	3
																									P			7	3
																									P			8	2
																									P			8	2
																									P			9	1
																									P			9	1
																									P			10
																									P			8	2
																									P			10
																									P			10
																									P			8	2
																									P			10
																									P			10
																									P			10
																									P			10
																									P			10
																									P			9	1
																									P			10
																									P			10
																									P			10
																							D40	1	C	2	8
																							b227	3	P			10
																									P			10
																									P			8	2
																							b228	2	P			7	3
																									P			10
																							b229	3	C	2	8
																									C	1	9
																									C		10
																							b230	5	C	3	7
																									C	2	8
																							b231	5	P			7	3
																									P			7	3
																							b232	7	P			8	2
																									P			10
																									P			8	2
																									P			10
																									P			8	2
																									P			6	4
																							b233	4	P			9	1
																									P			8	2
																									P			10
																							D41	1	P			7	3
																							b234	4	C	3	7
																									C	6	4
																									C	3	7
																							b235	11	C	3	7
																									C		10
																									C	1	9
																									C	2	8
																									C	2	8
																									C		10
																							b236	27	P			4	6
																									P			8	2
																									P			9	1
																									P			10
																									P			8	2
																									P			9	1
																									P			10
																									P			8	2
																									P			9	1
																									P			10
																									P			10
																									P			10
																									P			8	2
																									P			8	2
																									P			8	2
																									P			8	2
																									P			4	6
																							b237	7	C		10
																									C		10
																									C		10
																							b238	26	P			10
																									P			8	2
																									P			10
																									P			10
																									P			10
																									P			10
																									P			10
																									P			10
																									P			7	3
																									P			9	1
																									P			10
																							D42	1	P			10
