# Supplementary material for: Floral morph variation mediated by clonal growth and pollinator functional groups of Limonium otolepis in a heterostylous fragmented population
Source: AoB Plants. 2024 Mar 27;16(2):plae020. doi: 10.1093/aobpla/plae020 (PMC11041057; doi:10.1093/aobpla/plae020)
Supplement: plae020_suppl_Supplementary_Data_S2 [file plae020_suppl_supplementary_data_s2.xlsx]

## Sheet: 花参
Plant ID	Morph	Stigma morphology	Flower length	Corolla length	Corolla tube length	Corolla opening diameter	Corolla tube diameter	Stigma height	Anther height				Plant ID	Floral morph	Stigma height	Anther height
1	Hl	C	4.43	4.39	2.63	2.48	0.95	3.8	4.14				T1	L	4.96	3.46
1	Hl	C	4.94	4.62	2.76	2.65	1.13	4.65	4.25				T2	L	5.3	4.05
1	Hl	C	4.53	4.37	2.3	2.12	1.02	4.1	4.355				T3	L	4.8	3.65
2	Hl	C	4.12	4.01	2.63	2.34	0.93	3.92	3.71				T4	L	4.85	3.71
2	Hl	C	4.51	4.28	2.69	2.03	1.02	3.91	3.795				T5	L	4.48	3.36
2	Hl	C	3.93	3.69	2.51	2.4	1.02	3.87	3.815				T6	L	4.63	3.54
3	Hl	C	4.41	4.12	2.47	2.04	0.72	4.26	4.24				T7	L	5.01	3.94
3	Hl	C	4.01	3.69	2.21	2.18	1.05	3.64	3.655				T8	L	5.01	3.99
3	Hl	C	4.14	3.82	2.76	2.14	0.8	3.83	3.67				T9	L	4.67	3.67
4	Hl	C	4.56	4.06	2.36	2.15	1.03	4.31	4.245				T10	L	4.85	3.86
4	Hl	C	4.6	4.3	2.75	2.25	1.09	4.16	3.905				T11	L	4.51	3.54
4	Hl	C	4.69	4.29	2.95	3.25	1.08	4.05	3.98				T12	L	5.05	4.12
5	Hl	C	4.52	4.24	2.69	2.41	1.16	4.39	4.105				T13	L	4.41	3.52
5	Hl	C	4.6	4.37	2.46	2.72	1.07	4.49	4.165				T14	L	4.57	3.7
5	Hl	C	5.1	4.78	2.9	2.17	1.17	4.42	4.285				T15	L	4.93	4.1
6	Hl	C	4.61	4.72	2.63	3.08	1.16	4.55	4.27				T16	L	4.67	3.86
6	Hl	C	4.43	4.16	2.59	1.84	0.94	4.09	3.735				T17	L	4.19	3.41
6	Hl	C	4.91	4.53	2.83	3.12	1.21	4.83	4.38				T18	L	4.53	3.77
7	Hl	C	4.03	3.84	2.05	1.86	0.78	3.31	3.085				T19	L	4.38	3.72
7	Hl	C	5.07	4.54	2.64	3.04	0.98	4.1	3.84				T20	L	4.56	3.94
7	Hl	C		4.19	2.65	2.37	0.96	3.89	3.5				T21	L	4.97	4.38
8	Hl	C	4.34	4.39	2.91	3.17	0.97	4.69	4.4				T22	L	3.97	3.43
8	Hl	C	4.67	3.96	2.83	2.73	0.84	4.73	4.29				T23	L	4.59	4.09
8	Hl	C	4.65	4.19	2.76	1.74	0.83	3.96	3.77				T24	L	4.05	3.58
9	Hl	C	4.68	4.18	2.49	2.55	1.06	4.49	4.145				T25	L	4.65	4.2
9	Hl	C	4.1	3.97	2.5	1.9	0.9	4.21	3.755				T26	L	3.99	3.56
9	Hl	C	4.58	3.84	2.19	2.85	1.02	4.36	3.755				T27	L	4.18	3.79
10	Hl	C	4.64	4.02	2.41	2.3	0.86	4.25	3.69				T28	L	4.41	4.04
10	Hl	C	4.59	4.3	2.73	1.71	0.81	3.8	3.525				T29	L	4.3	3.96
10	Hl	C	4.83	4.61	2.68	2.72	0.84	4.15	3.8				T30	L	4.1	3.89
11	Hl	C	4.45	4.02	2.21	2.38	1.02	4.38	3.785				T31	Hl	4.36	4.17	4.36	4.17
11	Hl	C	5.11	4.59	2.24	3.5	1.28	4.65	4.3				T32	Hl	4.21	4.04	4.21	4.04
11	Hl	C	4.65	4.2	2.63	2.43	0.98	3.95	3.585				T33	Hl	4.35	4.2	4.35	4.2
12	Hl	C	4.79	4.35	2.42	2.38	0.91	4.27	3.79				T34	Hl	4.73	4.61	4.73	4.61
12	Hl	C	4.72	4.31	2.54	2.45	1.05	4.48	4.145				T35	Hl	3.89	3.79	3.89	3.79
12	Hl	C	4.42	4.28	2.53	2.72	1.27	4.57	4.21				T36	Hl	3.31	3.22	3.31	3.22
12	Hl	C			3.19	2.18	0.96	4.08	4.135				T37	Hl	4.09	4.02	4.09	4.02
13	Hl	C			2.61	2.27	0.93	4.3	4.1				T38	Hl	4.55	4.49	4.55	4.49
13	Hl	C			2.56	2.09	0.93	4.06	3.95				T39	Hl	4.39	4.36	4.39	4.36
13	Hl	C			2.69	2.91	1.02	4.05	3.575				T40	Hl	4.05	4.03	4.05	4.03
13	Hl	C			2.61	2.16	1	4.01	3.645				T41	Hl	4.16	4.16	4.16	4.16
14	Hl	C			2.7	2.27	1.09	4.01	3.78				T42	Hl	4.31	4.34	4.31	4.34
14	Hl	C			2.47	2.79	1.06	4.08	3.825				T43	Hl	3.83	3.87	3.83	3.87
14	Hl	C			2.52	1.95	0.83	4.35	3.835				T44	Hl	3.64	3.7	3.64	3.7
14	Hl	C			2.51	1.85	0.89	4.82	4.425				T45	Hl	4.26	4.33	4.26	4.33
15	Hl	C			2.76	2.33	1.06	4.15	3.72				T46	Hl	4.06	4.25	4.06	4.25
15	Hl	C			2.72	2.24	1.08	4.1	3.645				T47	Hl	4.3	4.52	4.3	4.52
15	Hl	C			2.13	2.67	1.05	4.26	3.805				T48	Hl	4.49	4.25	4.49	4.25
15	Hl	C			2.73	2.09	1.02	4.52	3.635				T49	Hl	4.65	4.42	4.65	4.42
16	L	C	4.61	4.17	2.25	2.25	1	4.86	4.14				T50	Hl	3.88	3.65	3.88	3.65
16	L	C	4.01	4.06	2.45	2.13	0.89	4.19	3.41				T51	Hl	4.01	3.78	4.01	3.78
17	L	C	4.6	4.08	2.62	2.65	1.06	4.93	4.1				T52	Hl	4.42	4.21	4.42	4.21
17	L	C	4.86	4.26	2.56	3.06	1.05	4.57	3.7				T53	Hl	3.93	3.73	3.93	3.73
18	L	C	4.36	4.02	2.34	2.69	1.06	4.41	3.52				T54	Hl	4.33	4.15	4.33	4.15
18	L	C	3.99	4.07	2.47	2.38	0.79	4.4	3.47				T55	Hl	4.16	4	4.16	4
19	L	C	4.22	4.04	2.27	2.7	1.06	4.48	3.54				T56	Hl	4.11	3.95	4.11	3.95
19	L	C	5.35	4.47	2.48	2.41	0.83	4.94	4				T57	Hl	3.96	3.87	3.96	3.87
20	L	C	4.07	4.27	2.45	2.27	0.88	4.51	3.54				T58	Hl	4.19	4.15	4.19	4.15
20	L	C	3.85	3.61	2.43	2.61	1.09	4.46	3.48				T59	Hl	3.97	3.93	3.97	3.93
21	L	C	4.49	4.25	2.51	2.97	1.07	4.8	3.82				T60	Hl	3.64	3.61	3.64	3.61
21	L	C	4.8	4.32	2.44	2.76	0.69	4.85	3.86				T61	Hs	4.26	4.23			4.26	4.23
22	L	C	4.64	4.01	2.38	1.94	1	4.67	3.67				T62	Hs	4.45	4.43			4.45	4.43
22	L	C	4.52	4.17	2.9	2.27	1.29	5.01	3.99				T63	Hs	3.37	3.36			3.37	3.36
23	L	C	4.74	4.1	2.45	2.97	1.08	5.01	3.94				T64	Hs	3.65	3.67			3.65	3.67
23	L	C	4.01	3.86	2.42	2.49	0.95	4.63	3.54				T65	Hs	3.78	3.8			3.78	3.8
24	L	C	3.86	4.07	2.34	2.34	0.92	4.48	3.36				T66	Hs	4.52	4.55			4.52	4.55
24	L	C	4.34	3.97	2.74	2.11	0.95	4.85	3.71				T67	Hs	3.92	3.95			3.92	3.95
25	L	C	4.73	4.19	2.56	2.19	1.1	4.8	3.65				T68	Hs	4.16	4.21			4.16	4.21
25	L	C			2.45	2.16	0.89	4.17	3.44				T69	Hs	3.91	3.97			3.91	3.97
26	L	C			2.47	2	1.01	4.53	3.77				T70	Hs	3.76	3.83			3.76	3.83
26	L	C			2.72	2.45	1.04	5.26	4.49				T71	Hs	4.27	4.34			4.27	4.34
27	L	C			2.65	1.97	1.06	4.45	3.67				T72	Hs	3.51	3.58			3.51	3.58
27	L	C			2.24	2.09	0.82	4.67	3.86				T73	Hs	4.57	4.65			4.57	4.65
28	L	C			2.83	2.49	0.85	4.98	4.09				T74	Hs	3.38	3.47			3.38	3.47
28	L	C			2.61	2.78	0.95	5.28	4.38				T75	Hs	3.56	3.67			3.56	3.67
29	L	C			2.45	2.47	1	5.05	4.12				T76	Hs	3.79	3.92			3.79	3.92
29	L	C			2.76	3.11	1.07	5.19	4.21				T77	Hs	4.03	4.21			4.03	4.21
30	L	C			2.49	2.45	1.02	5.3	4.05				T78	Hs	4.13	4.32			4.13	4.32
30	L	C			2.59	2.33	0.99	4.96	3.46				T79	Hs	4.17	4.38			4.17	4.38
31	Hs	P	4.64	4.45	2.58	2.75	0.98	4.83	4.455				T80	Hs	4.07	4.29			4.07	4.29
31	Hs	P	3.83	3.84	2.61	1.68	0.89	3.79	3.9				T81	Hs	3.69	3.93			3.69	3.93
31	Hs	P	4.98	4.35	2.83	2.95	1.1	4.59	4.385				T82	Hs	4.12	4.37			4.12	4.37
32	Hs	P	3.82	3.7	2.39	2.04	0.92	4.12	4.055				T83	Hs	3.76	4.02			3.76	4.02
32	Hs	P	4.65	4.28	2.64	2.89	1.13	4.45	4.26				T84	Hs	3.64	3.91			3.64	3.91
32	Hs	P	4.23	3.64	1.88	3.67	1.18	3.53	3.355				T85	Hs	3.64	3.96			3.64	3.96
33	Hs	P	4.65	4.39	2.51	2.82	1.33	4.07	3.96				T86	Hs	4.17	4.51			4.17	4.51
33	Hs	P	5.19	4.34	2.96	2.86	1.21	4.45	4.295				T87	Hs	3.71	4.08			3.71	4.08
33	Hs	P	4.26	3.85	2.29	2.88	1.13	4.17	4.13				T88	Hs	4.38	4.81			4.38	4.81
34	Hs	P	4.84	4.68	2.95	3.07	1.19	4.49	4.41				T89	Hs	4.02	4.49			4.02	4.49
34	Hs	P	4.69	4.23	2.51	2.62	1.13	3.88	4.215				T90	Hs	3.46	3.94			3.46	3.94
34	Hs	P	4.3	3.96	2.29	2.28	0.96	4.01	4.14				T91	S	3.7	4.19					3.7	4.19
35	Hs	P	4.91	4.72	2.91	3.28	1.16	4.42	4.395				T92	S	3.99	4.49					3.99	4.49
35	Hs	P	4.36	4.15	2.43	2.36	0.89	3.93	3.9				T93	S	3.72	4.24					3.72	4.24
35	Hs	P	4.87	4.7	2.69	2.9	1.11	4.33	4.42				T94	S	4.31	4.84					4.31	4.84
36	Hs	P	5.08	4.62	3.28	3.07	1.1	4.16	4.09				T95	S	3.97	4.52					3.97	4.52
36	Hs	P	4.51	3.95	2.54	2.98	0.95	4.11	4.065				T96	S	3.93	4.48					3.93	4.48
36	Hs	P	4.97	4.19	2.78	2.43	0.87	3.96	4.03				T97	S	3.65	4.21					3.65	4.21
37	Hs	P	4.59	4.52	2.75	3.16	1.31	4.19	4.455				T98	S	3.42	4.02					3.42	4.02
37	Hs	P	3.93	4.07	2.68	2.87	1.02	3.97	4.125				T99	S	3.7	4.32					3.7	4.32
37	Hs	P	4.89	4.51	2.75	3.24	1.36	4.26	4.46				T100	S	3.31	3.94					3.31	3.94
38	Hs	P	4.54	4.46	2.81	3.47	1.13	4.45	4.495				T101	S	3.41	4.04					3.41	4.04
38	Hs	P	4.87	4.67	2.97	2.86	1.23	4.52	4.655				T102	S	3.67	4.31					3.67	4.31
38	Hs	P	4.49	4.09	2.61	2.65	1.08	3.92	3.985				T103	S	3.69	4.37					3.69	4.37
39	Hs	P	4.76	4.56	2.58	2.87	1.34	4.16	4.4				T104	S	3.43	4.16					3.43	4.16
39	Hs	P	3.86	3.43	2.39	2.06	1.07	3.91	4.2				T105	S	3.25	4					3.25	4
39	Hs	P	4.61	4.29	2.59	3.19	0.98	3.76	4.085				T106	S	3.49	4.25					3.49	4.25
39	Hs	P	5.12	4.26	2.68	2.47	1.07	4.27	4.4				T107	S	3.63	4.42					3.63	4.42
40	Hs	P	4.83	4.46	2.63	2.35	0.98	3.51	3.94				T108	S	3.98	4.79					3.98	4.79
40	Hs	P	4.26	4.21	2.39	2.35	1.04	4.57	4.715				T109	S	4.17	5.03					4.17	5.03
40	Hs	P	4.17	3.86	2.54	3.16	0.85	3.38	3.855				T110	S	3.72	4.61					3.72	4.61
40	Hs	P	4.52	3.79	2.37	1.91	0.92	3.56	4.025				T111	S	3.69	4.62					3.69	4.62
41	Hs	P	4.63	3.96	2.51	2.26	1.08	3.79	4.135				T112	S	3.7	4.67					3.7	4.67
41	Hs	P	4.47	3.98	2.83	1.91	1.03	4.03	4.43				T113	S	3.26	4.28					3.26	4.28
41	Hs	P	4.98	4.64	3.09	3.12	1.32	4.13	4.515				T114	S	3.38	4.42					3.38	4.42
41	Hs	P	4.59	4.08	2.49	2.62	1.02	4.17	4.565				T115	S	3.75	4.82					3.75	4.82
42	Hs	P	3.98	3.95	2.31	2.94	0.92	4.07	4.495				T116	S	3.43	4.53					3.43	4.53
42	Hs	P	4.43	4.17	2.82	2.64	1.1	3.69	4.195				T117	S	3.54	4.81					3.54	4.81
42	Hs	P	4.03	4.04	2.58	2.23	0.9	3.76	4.285				T118	S	3.54	4.84					3.54	4.84
42	Hs	P	4.71	4.32	2.59	2.3	1.13	3.64	4.285				T119	S	3.27	4.62					3.27	4.62
43	Hs				2.56	3.37	1.21	4.28	4.38				T120	S	3.44	4.95					3.44	4.95
43	Hs				2.47	2.05	1.17	3.78	3.96
43	Hs				2.63	3.22	1.17	4.65	4.55
44	Hs				2.25	2.04	1.29	3.64	3.76
44	Hs				2.52	2.28	1.16	3.37	3.65
44	Hs				2.29	2.08	0.97	3.65	3.99
44	Hs				2.34	2.76	1.08	3.78	3.875
45	Hs				2.43	2.7	1.28	4.12	4.63
45	Hs				2.32	2.58	1.06	3.64	4
45	Hs				2.7	2.18	1.12	3.69	4.375
45	Hs				2.56	3.25	0.91	3.56	4.16
46	S	P	4.2	3.61	2.37	2.83	0.93	3.43	4.16
46	S	P	4.12	3.61	2.19	2.53	0.84	3.25	4
47	S	P	5.04	4.33	2.39	3.29	1.09	3.28	4.15
47	S	P	4.29	4.09	2.42	2.63	1.1	3.43	4.31
48	S	P	5.09	4.48	2.38	2.83	1.13	3.76	4.64
48	S	P	4.32	4.01	2.53	2.61	0.98	3.72	4.61
49	S	P	4.65	4.21	2.59	2.27	1.03	3.69	4.62
49	S	P	4.24	4.56	2.23	2.64	0.83	3.41	4.39
50	S	P	4.15	3.85	2.69	2.35	1.06	3.27	4.27
50	S	P	4.87	4.61	2.71	2.37	1.1	3.47	4.49
51	S	P	4.93	4.16	2.41	2.56	0.85	3.26	4.28
51	S	P	4.72	4.62	2.97	2.54	1	3.51	4.54
52	S	P	4.31	4.5	2.67	2.08	1.09	3.38	4.42
52	S	P	4.91	4.35	2.59	2.96	0.87	3.61	4.67
53	S	P	4.22	3.96	2.32	3.17	0.97	3.75	4.82
53	S	P	5.01	4.31	2.59	2.43	1.04	3.43	4.53
54	S	P	4.37	4.17	2.3	2.92	1.22	3.54	4.81
54	S	P	4.39	3.67	2.54	2.11	0.89	3.18	4.46
54	S	P	4.5	4.09	2.68	2.97	1.09	3.15	4.43
55	S	P	4.38	4.29	2.1	3.28	1.07	3.17	4.45
55	S	P	4.59	4.13	2.28	3.01	1.02	3.54	4.84
55	S	P	4.35	4.3	2.57	2.52	1.01	3.51	4.81
56	S	P	4.5	3.76	2.16	2.64	0.81	3.27	4.62
56	S	P	4.85	4.25	2.76	2.39	1.06	3.44	4.95
56	S	P	4.31	4.43	2.78	3.51	1.07	3.37	5.01
57	S	P			2.23	2.68	1.18	3.84	4.53
57	S	P			2.48	2.5	1.08	3.79	4.49
58	S	P			2.89	3.21	1.18	3.49	4.25
58	S	P			2.64	2.53	1.03	3.63	4.42
58	S	P			2.74	3.32	1.2	3.98	4.79
59	S	P			2.56	2.03	0.99	3.67	4.51
59	S	P			2.6	2.66	0.82	4.17	5.03
59	S	P			2.71	2.4	1.1	3.46	4.35
60	S	P			2.86	2.67	1.07	3.59	4.51
60	S	P			2.68	2.59	1.32	3.66	4.58
60	S	P			2.73	3.13	1.12	3.7	4.67
