# Supplementary material for: Floral morph variation mediated by clonal growth and pollinator functional groups of Limonium otolepis in a heterostylous fragmented population
Source: AoB Plants. 2024 Mar 27;16(2):plae020. doi: 10.1093/aobpla/plae020 (PMC11041057; doi:10.1093/aobpla/plae020)
Supplement: plae020_suppl_Supplementary_Data_S3 [file plae020_suppl_supplementary_data_s3.xlsx]

## Sheet: 交配系统
S4
Plant ID	Stigma morphology	Floral morph	Treatment	set	Plant ID	Stigma morphology	Floral morph	Treatment	set	Plant ID	Stigma morphology	Floral morph	Treatment	set	Plant ID	Stigma morphology	Floral morph	Treatment	set	Plant ID	Stigma morphology	Floral morph	Treatment	set	Plant ID	Stigma morphology	Floral morph	Treatment	set	Plant ID	Stigma morphology	Floral morph	Treatment	set	Plant ID	Stigma morphology	Floral morph	Treatment	set	Plant ID	Stigma morphology	Floral morph	Treatment	set	Plant ID	Stigma morphology	Floral morph	Treatment	set
1	P	Hs	Hs*Hl	1	1	P	Hs	Hs*L	1	1	C	Hl	Hl*Hs	1	1	C	Hl	Hl*S	0	1	P	S	S*L	1	1	P	S	S*Hl	1	1	C	L	L*S	1	1	C	L	L*HS	0	1	C	Hl	nature	1	1	P	Hs	nature	0
1	P	Hs	Hs*Hl	0	1	P	Hs	Hs*L	1	1	C	Hl	Hl*Hs	0	1	C	Hl	Hl*S	1	1	P	S	S*L	0	1	P	S	S*Hl	0	1	C	L	L*S	1	1	C	L	L*HS	0	2	C	Hl	nature	0	2	P	Hs	nature	0
2	P	Hs	Hs*Hl	1	1	P	Hs	Hs*L	0	1	C	Hl	Hl*Hs	0	1	C	Hl	Hl*S	0	2	P	S	S*L	0	2	P	S	S*Hl	1	2	C	L	L*S	1	2	C	L	L*HS	1	3	C	Hl	nature	1	2	P	Hs	nature	1
2	P	Hs	Hs*Hl	0	2	P	Hs	Hs*L	1	2	C	Hl	Hl*Hs	1	2	C	Hl	Hl*S	0	2	P	S	S*L	1	2	P	S	S*Hl	0	2	C	L	L*S	0	2	C	L	L*HS	0	3	C	Hl	nature	0	3	P	Hs	nature	0
2	P	Hs	Hs*Hl	1	2	P	Hs	Hs*L	0	2	C	Hl	Hl*Hs	0	2	C	Hl	Hl*S	1	3	P	S	S*L	0	2	P	S	S*Hl	0	3	C	L	L*S	1	3	C	L	L*HS	1	4	C	Hl	nature	1	3	P	Hs	nature	1
3	P	Hs	Hs*Hl	0	3	P	Hs	Hs*L	0	3	C	Hl	Hl*Hs	1	3	C	Hl	Hl*S	1	3	P	S	S*L	1	3	P	S	S*Hl	0	3	C	L	L*S	0	3	C	L	L*HS	0	4	C	Hl	nature	0	3	P	Hs	nature	0
3	P	Hs	Hs*Hl	1	3	P	Hs	Hs*L	1	3	C	Hl	Hl*Hs	0	3	C	Hl	Hl*S	0	4	P	S	S*L	0	3	P	S	S*Hl	1	3	C	L	L*S	0	3	C	L	L*HS	0	4	C	Hl	nature	1	4	P	Hs	nature	1
4	P	Hs	Hs*Hl	0	3	P	Hs	Hs*L	0	4	C	Hl	Hl*Hs	1	3	C	Hl	Hl*S	1	4	P	S	S*L	1	4	P	S	S*Hl	0	4	C	L	L*S	1	4	C	L	L*HS	1	5	C	Hl	nature	0	5	P	Hs	nature	1
4	P	Hs	Hs*Hl	1	4	P	Hs	Hs*L	1	4	C	Hl	Hl*Hs	0	4	C	Hl	Hl*S	0	5	P	S	S*L	0	4	P	S	S*Hl	1	4	C	L	L*S	0	4	C	L	L*HS	0	5	C	Hl	nature	0	5	P	Hs	nature	0
4	P	Hs	Hs*Hl	0	4	P	Hs	Hs*L	0	5	C	Hl	Hl*Hs	0	4	C	Hl	Hl*S	1	5	P	S	S*L	1	5	P	S	S*Hl	0	5	C	L	L*S	1	4	C	L	L*HS	0	5	C	Hl	nature	1	6	P	Hs	nature	1
5	P	Hs	Hs*Hl	0	5	P	Hs	Hs*L	0	5	C	Hl	Hl*Hs	1	5	C	Hl	Hl*S	1	6	P	S	S*L	1	5	P	S	S*Hl	1	5	C	L	L*S	0	5	C	L	L*HS	1	6	C	Hl	nature	0	6	P	Hs	nature	0
5	P	Hs	Hs*Hl	1	5	P	Hs	Hs*L	1	6	C	Hl	Hl*Hs	0	5	C	Hl	Hl*S	0	6	P	S	S*L	0	5	P	S	S*Hl	0	6	C	L	L*S	1	6	C	L	L*HS	1	7	C	Hl	nature	1	7	P	Hs	nature	1
6	P	Hs	Hs*Hl	1	5	P	Hs	Hs*L	0	6	C	Hl	Hl*Hs	1	6	C	Hl	Hl*S	1	7	P	S	S*L	1	6	P	S	S*Hl	1	6	C	L	L*S	0	6	C	L	L*HS	0	7	C	Hl	nature	0	8	P	Hs	nature	0
6	P	Hs	Hs*Hl	1	6	P	Hs	Hs*L	1	7	C	Hl	Hl*Hs	0	6	C	Hl	Hl*S	0	7	P	S	S*L	0	6	P	S	S*Hl	0	7	C	L	L*S	1	7	C	L	L*HS	1	8	C	Hl	nature	0	8	P	Hs	nature	0
6	P	Hs	Hs*Hl	0	6	P	Hs	Hs*L	1	7	C	Hl	Hl*Hs	0	7	C	Hl	Hl*S	0	8	P	S	S*L	0	6	P	S	S*Hl	0	7	C	L	L*S	0	7	C	L	L*HS	0	8	C	Hl	nature	0	9	P	Hs	nature	0
7	P	Hs	Hs*Hl	1	6	P	Hs	Hs*L	0	8	C	Hl	Hl*Hs	1	8	C	Hl	Hl*S	0	8	P	S	S*L	0	7	P	S	S*Hl	1	8	C	L	L*S	1	8	C	L	L*HS	0	9	C	Hl	nature	1	9	P	Hs	nature	1
7	P	Hs	Hs*Hl	0	7	P	Hs	Hs*L	0	8	C	Hl	Hl*Hs	0	8	C	Hl	Hl*S	1	9	P	S	S*L	0	7	P	S	S*Hl	0	8	C	L	L*S	0	8	C	L	L*HS	1	9	C	Hl	nature	0	9	P	Hs	nature	0
8	P	Hs	Hs*Hl	1	7	P	Hs	Hs*L	1	9	C	Hl	Hl*Hs	1	9	C	Hl	Hl*S	0	9	P	S	S*L	0	7	P	S	S*Hl	1	8	C	L	L*S	0	9	C	L	L*HS	0	10	C	Hl	nature	1	10	P	Hs	nature	1
8	P	Hs	Hs*Hl	0	8	P	Hs	Hs*L	0	10	C	Hl	Hl*Hs	1	9	C	Hl	Hl*S	1	10	P	S	S*L	1	8	P	S	S*Hl	0	9	C	L	L*S	0	9	C	L	L*HS	0	10	C	Hl	nature	0	10	P	Hs	nature	0
8	P	Hs	Hs*Hl	0	8	P	Hs	Hs*L	1	10	C	Hl	Hl*Hs	0	9	C	Hl	Hl*S	0	10	P	S	S*L	0	8	P	S	S*Hl	1	10	C	L	L*S	0	9	C	L	L*HS	1	11	C	Hl	nature	1	11	P	Hs	nature	1
9	P	Hs	Hs*Hl	1	9	P	Hs	Hs*L	0	11	C	Hl	Hl*Hs	0	10	C	Hl	Hl*S	1	11	P	S	S*L	0	9	P	S	S*Hl	1	10	C	L	L*S	1	10	C	L	L*HS	0	11	C	Hl	nature	0	11	P	Hs	nature	0
9	P	Hs	Hs*Hl	0	10	P	Hs	Hs*L	0	11	C	Hl	Hl*Hs	0	10	C	Hl	Hl*S	0	11	P	S	S*L	1	9	P	S	S*Hl	0	10	C	L	L*S	0	10	C	L	L*HS	0	11	C	Hl	nature	0	11	P	Hs	nature	0
9	P	Hs	Hs*Hl	1	10	P	Hs	Hs*L	1	12	C	Hl	Hl*Hs	1	11	C	Hl	Hl*S	1	12	P	S	S*L	0	9	P	S	S*Hl	0	11	C	L	L*S	1	11	C	L	L*HS	1	12	C	Hl	nature	1	12	P	Hs	nature	1
10	P	Hs	Hs*Hl	0	11	P	Hs	Hs*L	0	12	C	Hl	Hl*Hs	0	11	C	Hl	Hl*S	0	12	P	S	S*L	1	10	P	S	S*Hl	1	11	C	L	L*S	0	11	C	L	L*HS	0	12	C	Hl	nature	0	12	P	Hs	nature	0
10	P	Hs	Hs*Hl	1	12	P	Hs	Hs*L	0	13	C	Hl	Hl*Hs	1	12	C	Hl	Hl*S	0	13	P	S	S*L	0	10	P	S	S*Hl	0	11	C	L	L*S	0	12	C	L	L*HS	1	12	C	Hl	nature	0	12	P	Hs	nature	0
11	P	Hs	Hs*Hl	0	12	P	Hs	Hs*L	1	13	C	Hl	Hl*Hs	0	13	C	Hl	Hl*S	0	13	P	S	S*L	1	11	P	S	S*Hl	1	12	C	L	L*S	1	12	C	L	L*HS	0	13	C	Hl	nature	0	13	P	Hs	nature	0
11	P	Hs	Hs*Hl	1	13	P	Hs	Hs*L	0	14	C	Hl	Hl*Hs	1	13	C	Hl	Hl*S	1	13	P	S	S*L	0	11	P	S	S*Hl	0	12	C	L	L*S	0	13	C	L	L*HS	0	13	C	Hl	nature	0	13	P	Hs	nature	0
12	P	Hs	Hs*Hl	0	13	P	Hs	Hs*L	1	14	C	Hl	Hl*Hs	0	14	C	Hl	Hl*S	1	14	P	S	S*L	0	12	P	S	S*Hl	1	12	C	L	L*S	1	13	C	L	L*HS	1	14	C	Hl	nature	1	14	P	Hs	nature	0
12	P	Hs	Hs*Hl	1	14	P	Hs	Hs*L	0	15	C	Hl	Hl*Hs	0	14	C	Hl	Hl*S	0	14	P	S	S*L	1	13	P	S	S*Hl	0	13	C	L	L*S	0	13	C	L	L*HS	0	14	C	Hl	nature	0	14	P	Hs	nature	1
13	P	Hs	Hs*Hl	0	14	P	Hs	Hs*L	1	15	C	Hl	Hl*Hs	1	15	C	Hl	Hl*S	0	14	P	S	S*L	0	13	P	S	S*Hl	0	13	C	L	L*S	0	14	C	L	L*HS	1	15	C	Hl	nature	1	14	P	Hs	nature	1
13	P	Hs	Hs*Hl	0	14	P	Hs	Hs*L	0						15	C	Hl	Hl*S	1	15	P	S	S*L	1	14	P	S	S*Hl	1	13	C	L	L*S	1	14	C	L	L*HS	1	15	C	Hl	nature	0	15	P	Hs	nature	0
14	P	Hs	Hs*Hl	1	15	P	Hs	Hs*L	1											15	P	S	S*L	0	15	P	S	S*Hl	0	14	C	L	L*S	0	14	C	L	L*HS	0	15	C	Hl	nature	0	15	P	Hs	nature	0
14	P	Hs	Hs*Hl	0																					15	P	S	S*Hl	0	14	C	L	L*S	1	15	C	L	L*HS	0
14	P	Hs	Hs*Hl	0																										14	C	L	L*S	0	15	C	L	L*HS	1
15	P	Hs	Hs*Hl	1																										15	C	L	L*S	1	15	C	L	L*HS	0
15	P	Hs	Hs*Hl	0																										15	C	L	L*S	0
15	P	Hs	Hs*Hl	0																										15	C	L	L*S	0
37			HS*HL
32			HS*L
33
30
30
30
32
30			HL*HS
31			HL*S
30
30
29
30
32
37			L*S
35			L*HS
30
33
30
30
31
32			S*L
33			S*HL
36
30
30
30
32
[truncated: 102 more columns]
