# Supplementary material for: Floral morph variation mediated by clonal growth and pollinator functional groups of Limonium otolepis in a heterostylous fragmented population
Source: AoB Plants. 2024 Mar 27;16(2):plae020. doi: 10.1093/aobpla/plae020 (PMC11041057; doi:10.1093/aobpla/plae020)
Supplement: plae020_suppl_Supplementary_Data_S4 [file plae020_suppl_supplementary_data_s4.xlsx]

## Sheet: 昆虫访花频率
Subpopulation	Day	Time	Pollinator	times	flowers
S1	day13	0.5	ST	22	787
S1	day13	0.5	LT	0	787
S1	day13	0.5	ST	12	196
S1	day13	0.5	LT	0	196
S1	day13	0.5	ST	38	270
S1	day13	0.5	LT	0	270
S1	day13	0.5	ST	97	267
S1	day13	0.5	LT	0	267
S1	day13	0.5	LT	26	389
S1	day13	0.5	ST	0	389
S1	day15	0.5	ST	11	466
S1	day15	0.5	LT	0	466
S1	day15	0.5	ST	89	620
S1	day15	0.5	LT	5	620
S1	day15	0.5	ST	21	204
S1	day15	0.5	LT	5	204
S1	day15	0.5	ST	114	537
S1	day15	0.5	LT	0	537
S1	day16	0.5	ST	22	767
S1	day16	0.5	LT	0	767
S1	day16	0.5	ST	70	716
S1	day16	0.5	LT	0	716
S1	day16	0.5	ST	37	498
S1	day16	0.5	LT	0	498
S1	day16	0.5	ST	27	190
S1	day16	0.5	LT	0	190
S2	day1	0.5	ST	66	169
S2	day1	0.5	LT	0	169
S2	day4	0.5	ST	35	330
S2	day4	0.5	LT	0	330
S2	day4	0.5	ST	75	459
S2	day4	0.5	LT	0	459
S2	day13	0.5	ST	9	589
S2	day13	0.5	LT	2	589
S2	day13	0.5	ST	108	460
S2	day13	0.5	LT	0	460
S2	day13	0.5	ST	1	351
S2	day13	0.5	LT	0	351
S2	day13	0.5	ST	75	736
S2	day13	0.5	LT	0	736
S2	day15	0.5	ST	157	655
S2	day15	0.5	LT	0	655
S2	day15	0.5	ST	119	340
S2	day15	0.5	LT	0	340
S2	day15	0.5	ST	47	404
S2	day15	0.5	LT	0	404
S2	day15	0.5	ST	68	358
S2	day15	0.5	LT	0	358
S2	day15	0.5	ST	41	364
S2	day15	0.5	LT	0	364
S2	day15	0.5	ST	8	265
S2	day15	0.5	LT	0	265
S2	day15	0.5	LT	3	678
S2	day15	0.5	ST	0	678
S2	day16	0.5	ST	27	336
S2	day16	0.5	LT	0	336
S2	day16	0.5	ST	45	433
S2	day16	0.5	LT	26	433
S2	day16	0.5	ST	57	635
S2	day16	0.5	LT	0	635
S2	day16	0.5	ST	43	317
S2	day16	0.5	LT	0	317
S2	day16	0.5	ST	93	289
S2	day16	0.5	LT	0	289
S2	day16	0.5	ST	21	305
S2	day16	0.5	LT	0	305
S3	day1	0.5	LT	26	2146
S3	day1	0.5	ST	880	2146
S3	day4	0.5	ST	95	149
S3	day4	0.5	LT	0	149
S3	day4	0.5	ST	149	586
S3	day4	0.5	LT	0	587
S3	day4	0.75	ST	32	553
S3	day4	0.75	LT	1	553
S3	day13	0.5	ST	123	384
S3	day13	0.5	LT	0	384
S3	day13	0.5	ST	67	445
S3	day13	0.5	LT	0	445
S3	day13	0.5	ST	98	511
S3	day13	0.5	LT	0	511
S3	day13	0.5	ST	16	454
S3	day13	0.5	LT	0	454
S3	day13	0.5	ST	4	114
S3	day13	0.5	LT	0	114
S3	day13	0.5	ST	27	503
S3	day13	0.5	LT	40	503
S3	day13	0.5	ST	94	254
S3	day13	0.5	LT	0	254
S3	day15	0.5	ST	30	615
S3	day15	0.5	LT	0	615
S3	day15	0.5	ST	62	533
S3	day15	0.5	LT	0	533
S3	day15	0.5	ST	7	373
S3	day15	0.5	LT	0	373
S3	day15	0.5	ST	52	241
S3	day15	0.5	LT	0	241
S3	day15	0.5	ST	75	678
S3	day15	0.5	LT	0	678
S3	day16	0.5	LT	13	294
S3	day16	0.5	ST	20	294
S3	day16	0.5	ST	27	536
S3	day16	0.5	LT	0	536
S3	day16	0.5	ST	24	389
S3	day16	0.5	LT	0	389
S4	day2	0.5	ST	39	224
S4	day2	0.5	LT	0	224
S4	day2	0.5	ST	36	792
S4	day2	0.5	LT	0	792
S4	day2	0.5	ST	160	720
S4	day2	0.5	LT	0	720
S4	day2	0.5	ST	128	669
S4	day2	0.5	LT	0	669
S4	day2	0.5	ST	41	450
S4	day2	0.5	LT	2	450
S4	day2	0.5	ST	113	495
S4	day2	0.5	LT	1	495
S4	day2	0.5	ST	36	130
S4	day2	0.5	LT	0	130
S4	day3	0.5	ST	10	1547
S4	day3	0.5	LT	0	1547
S4	day3	0.3	ST	4	266
S4	day3	0.3	LT	0	266
S4	day5	0.5	ST	6	155
S4	day5	0.5	LT	0	155
S4	day5	0.5	ST	35	324
S4	day5	0.5	LT	0	324
S4	day5	0.5	ST	43	649
S4	day5	0.5	LT	6	649
S4	day6	0.5	ST	19	45
S4	day6	0.5	LT	0	45
S4	day6	0.5	ST	44	179
S4	day6	0.5	LT	0	179
S4	day6	0.5	ST	53	682
S4	day6	0.5	LT	0	682
S4	day6	0.5	ST	126	376
S4	day6	0.5	LT	0	376
S4	day6	0.5	ST	55	154
S4	day6	0.5	LT	0	154
S4	day6	0.25	ST	2	283
S4	day6	0.25	LT	0	283
S4	day6	0.5	ST	66	1167
S4	day6	0.5	LT	0	1167
S4	day6	0.5	ST	96	456
S4	day6	0.5	LT	0	456
S4	day6	0.5	ST	73	480
S4	day6	0.5	LT	0	480
S4	day6	0.5	ST	121	456
S4	day6	0.5	LT	0	456
S4	day7	0.5	ST	137	80
S4	day7	0.5	LT	0	80
S4	day7	0.5	ST	84	279
S4	day7	0.5	LT	0	279
S4	day8	0.5	ST	44	483
S4	day8	0.5	LT	0	483
S4	day8	0.5	ST	149	470
S4	day8	0.5	LT	0	470
S4	day9	0.5	LT	2	371
S4	day9	0.5	ST	23	371
S4	day9	0.5	ST	59	728
S4	day9	0.5	LT	0	728
S4	day9	0.5	ST	181	430
S4	day9	0.5	LT	2	430
S4	day10	0.5	ST	81	446
S4	day10	0.5	LT	0	446
S4	day10	0.33	LT	6	108
S4	day10	0.33	ST	144	108
S4	day10	0.5	ST	106	285
S4	day10	0.5	LT	0	285
S4	day10	0.5	ST	184	773
S4	day10	0.5	LT	1	773
S4	day10	0.5	ST	44	483
S4	day10	0.5	LT	0	483
S4	day10	0.5	ST	184	773
S4	day10	0.5	LT	1	773
S4	day11	0.5	ST	42	246
S4	day11	0.5	LT	0	246
S4	day11	0.5	ST	334	1209
S4	day11	0.5	LT	0	1209
S4	day12	0.5	ST	42	285
S4	day12	0.5	LT	5	285
S4	day12	0.5	LT	16	481
S4	day12	0.5	ST	43	481
S4	day12	0.5	LT	8	299
S4	day12	0.5	ST	17	299
S4	day12	0.5	ST	26	161
S4	day12	0.5	LT	0	161
S4	day14	0.5	ST	7	414
S4	day14	0.5	LT	0	414
S4	day14	0.5	LT	44	1289
S4	day14	0.5	ST	74	1289
S4	day14	0.5	ST	157	541
S4	day14	0.5	LT	0	541
S4	day15	0.5	ST	3	168
S4	day15	0.5	LT	0	168
S4	day15	0.5	ST	14	129
S4	day15	0.5	LT	0	129
S4	day16	0.5	ST	68	438
S4	day16	0.5	LT	0	438
S4	day16	0.5	ST	5	535
S4	day16	0.5	LT	0	535
S4	day16	0.5	ST	3	515
S4	day16	0.5	LT	0	515
S4	day16	0.5	ST	1	780
S4	day16	0.5	LT	2	780
S4	day16	0.5	LT	1	350
S4	day16	0.5	ST	0	350
S4	day16	0.5	ST	3	780
S4	day16	0.5	LT	0	780
S4	day16	0.5	ST	111	790
S4	day16	0.5	LT	0	790
S4	day16	0.5	ST	4	763
S4	day16	0.5	LT	0	763
