# Supplementary material for: Floral morph variation mediated by clonal growth and pollinator functional groups of Limonium otolepis in a heterostylous fragmented population
Source: AoB Plants. 2024 Mar 27;16(2):plae020. doi: 10.1093/aobpla/plae020 (PMC11041057; doi:10.1093/aobpla/plae020)
Supplement: plae020_suppl_Supplementary_Data_S5 [file plae020_suppl_supplementary_data_s5.xlsx]

## Sheet: 昆虫单次访问
Single visit by different pollinators																																																Open Pollinat
Day	Plant TD	Pollinator group	Floral morph	Stigma morphology	homo	hete		Time	Plant TD	Pollinator group	Floral morph	Stigma morphology	homo	hete		Time	Plant TD	Pollinator group	Floral morph	Stigma morphology	homo	hete		Time	Plant TD	Pollinator group	Floral morph	Stigma morphology	homo	hete		Time	Plant TD	Pollinator group	Floral morph	Stigma morphology	homo	hete		Time	Plant TD	Pollinator group	Floral morph	Stigma morphology	homo	hete		Plant ID	Stigma morphology
day1	1	Nomia sp.	Hl	C	12	0		day1	1	Muscidae sp.	L	C	29	5		day1	1	Syrphidae sp.	L	C	27	0		day1	1	Amegilla sp.	L	C	22	0		day1	1	Halictus sp.1	L	C	131	0		day1	1	Halictus sp.2	L	C	141	0		a1	C
day1	1	Nomia sp.	Hl	C	57	0		day1	1	Muscidae sp.	L	C	65	6		day1	1	Syrphidae sp.	L	C	8	0		day1	2	Amegilla sp.	L	C	70	3		day1	1	Halictus sp.1	L	C	106	0		day1	1	Halictus sp.2	L	C	61	0			C
day1	2	Nomia sp.	Hl	C	46	0		day1	1	Muscidae sp.	L	C	32	1		day1	1	Syrphidae sp.	L	C	37	0		day1	2	Amegilla sp.	L	C	112	0		day1	1	Halictus sp.1	L	C	149	0		day1	2	Halictus sp.2	L	C	45	0			C
day1	2	Nomia sp.	Hl	C	37	0		day1	1	Muscidae sp.	L	C	11	0		day1	1	Syrphidae sp.	L	C	22	0		day1	2	Amegilla sp.	L	C	25	0		day1	1	Halictus sp.1	L	C	76	0		day2	1	Halictus sp.2	L	C	47	0		a2	C
day1	2	Nomia sp.	Hl	C	76	0		day1	2	Muscidae sp.	L	C	52	0		day1	2	Syrphidae sp.	L	C	39	7		day2	1	Amegilla sp.	L	C	98	0		day1	1	Halictus sp.1	L	C	133	0		day2	1	Halictus sp.2	L	C	26	0			C
day1	2	Nomia sp.	Hl	C	68	0		day1	2	Muscidae sp.	L	C	4	0		day1	2	Syrphidae sp.	L	C	130	0		day2	1	Amegilla sp.	L	C	10	1		day1	2	Halictus sp.1	L	C	42	0		day2	2	Halictus sp.2	L	C	39	0			C
day2	3	Nomia sp.	Hl	C	52	0		day1	2	Muscidae sp.	L	C	6	0		day1	2	Syrphidae sp.	L	C	24	1		day2	1	Amegilla sp.	L	C	49	0		day1	2	Halictus sp.1	L	C	35	0		day2	2	Halictus sp.2	L	C	114	0		a3	C
day2	3	Nomia sp.	Hl	C	24	0		day1	2	Muscidae sp.	L	C	27	0		day1	2	Syrphidae sp.	L	C	20	0		day2	2	Amegilla sp.	L	C	39	0		day1	2	Halictus sp.1	L	C	49	0		day3	1	Halictus sp.2	L	C	36	0			C
day2	4	Nomia sp.	Hl	C	30	0		day2	3	Muscidae sp.	L	C	10	0		day2	1	Syrphidae sp.	L	C	48	0		day2	2	Amegilla sp.	L	C	31	1		day1	2	Halictus sp.1	L	C	110	0		day3	2	Halictus sp.2	L	C	92	0			C
day2	4	Nomia sp.	Hl	C	31	0		day2	3	Muscidae sp.	L	C	43	0		day2	1	Syrphidae sp.	L	C	45	2		day3	1	Amegilla sp.	L	C	66	0		day1	2	Halictus sp.1	L	C	96	0		day4	1	Halictus sp.2	L	C	4	0		a4	C
day2	4	Nomia sp.	Hl	C	98	0		day2	3	Muscidae sp.	L	C	40	7		day2	1	Syrphidae sp.	L	C	28	0		day3	1	Amegilla sp.	L	C	75	0		day2	1	Halictus sp.1	L	C	34	0		day4	2	Halictus sp.2	L	C	5	1			C
day3	5	Nomia sp.	Hl	C	16	0		day2	4	Muscidae sp.	L	C	41	0		day2	1	Syrphidae sp.	L	C	62	0		day3	2	Amegilla sp.	L	C	18	0		day2	1	Halictus sp.1	L	C	18	0		day4	2	Halictus sp.2	L	C	27	0			C
day3	5	Nomia sp.	Hl	C	78	0		day2	4	Muscidae sp.	L	C	72	1		day2	1	Syrphidae sp.	L	C	17	0		day3	2	Amegilla sp.	L	C	95	0		day2	1	Halictus sp.1	L	C	15	0		day5	1	Halictus sp.2	L	C	54	0		a5	C
day3	5	Nomia sp.	Hl	C	73	0		day2	4	Muscidae sp.	L	C	123	0		day2	1	Syrphidae sp.	L	C	28	0		day3	2	Amegilla sp.	L	C	18	0		day2	1	Halictus sp.1	L	C	34	0		day5	2	Halictus sp.2	L	C	15	4			C
day3	5	Nomia sp.	Hl	C	74	0		day2	4	Muscidae sp.	L	C	14	0		day2	2	Syrphidae sp.	L	C	53	2		day4	1	Amegilla sp.	L	C	40	0		day2	1	Halictus sp.1	L	C	50	0		day5	2	Halictus sp.2	L	C	64	0			C
day3	5	Nomia sp.	Hl	C	47	0		day3	5	Muscidae sp.	L	C	49	0		day2	2	Syrphidae sp.	L	C	57	0		day4	1	Amegilla sp.	L	C	22	1		day2	1	Halictus sp.1	L	C	58	0		day5	2	Halictus sp.2	L	C	45	0		a6	C
day3	6	Nomia sp.	Hl	C	59	0		day3	5	Muscidae sp.	L	C	111	0		day2	2	Syrphidae sp.	L	C	7	0		day4	1	Amegilla sp.	L	C	28	0		day2	2	Halictus sp.1	L	C	103	0		day1	1	Halictus sp.2	S	P	13	0			C
day3	6	Nomia sp.	Hl	C	15	0		day3	5	Muscidae sp.	L	C	91	0		day2	2	Syrphidae sp.	L	C	63	11		day4	2	Amegilla sp.	L	C	11	0		day2	2	Halictus sp.1	L	C	46	0		day2	2	Halictus sp.2	S	P	6	0			C
day3	6	Nomia sp.	Hl	C	26	0		day3	6	Muscidae sp.	L	C	8	0		day2	2	Syrphidae sp.	L	C	9	0		day4	2	Amegilla sp.	L	C	119	0		day2	2	Halictus sp.1	L	C	22	0		day2	2	Halictus sp.2	S	P	17	0		a7	C
day3	6	Nomia sp.	Hl	C	22	0		day3	6	Muscidae sp.	L	C	99	0		day2	2	Syrphidae sp.	L	C	69	0		day5	1	Amegilla sp.	L	C	14	0		day2	2	Halictus sp.1	L	C	29	0		day3	2	Halictus sp.2	Hs	P	13	0			C
day4	7	Nomia sp.	Hl	C	50	0		day3	6	Muscidae sp.	L	C	40	0		day2	2	Syrphidae sp.	L	C	53	0		day5	1	Amegilla sp.	L	C	65	0		day2	2	Halictus sp.1	L	C	36	0		day4	1	Halictus sp.2	Hs	P	42	0			C
day4	7	Nomia sp.	Hl	C	60	0		day4	7	Muscidae sp.	L	C	51	0		day3	1	Syrphidae sp.	L	C	11	1		day5	2	Amegilla sp.	L	C	71	1		day2	2	Halictus sp.1	L	C	78	3		day5	2	Halictus sp.2	Hs	P	1	0		a8	C
day4	7	Nomia sp.	Hl	C	46	0		day4	7	Muscidae sp.	L	C	52	8		day3	1	Syrphidae sp.	L	C	123	2		day5	1	Amegilla sp.	Hl	C	63	0		day3	1	Halictus sp.1	L	C	75	0											C
day4	7	Nomia sp.	Hl	C	14	0		day4	7	Muscidae sp.	L	C	45	0		day3	1	Syrphidae sp.	L	C	30	2		day1	1	Amegilla sp.	S	P	5	1		day3	1	Halictus sp.1	L	C	47	0											C
day4	8	Nomia sp.	Hl	C	11	0		day4	7	Muscidae sp.	L	C	34	0		day3	1	Syrphidae sp.	L	C	8	0		day1	1	Amegilla sp.	S	P	11	0		day3	1	Halictus sp.1	L	C	72	1										a9	C
day4	8	Nomia sp.	Hl	C	36	0		day4	7	Muscidae sp.	L	C	27	0		day3	1	Syrphidae sp.	L	C	104	0		day1	2	Amegilla sp.	S	P	9	0		day3	1	Halictus sp.1	L	C	112	0											C
day4	8	Nomia sp.	Hl	C	10	0		day4	8	Muscidae sp.	L	C	42	11		day3	2	Syrphidae sp.	L	C	20	0		day2	1	Amegilla sp.	S	P	14	0		day3	2	Halictus sp.1	L	C	19	0											C
day4	8	Nomia sp.	Hl	C	40	0		day4	8	Muscidae sp.	L	C	52	5		day3	2	Syrphidae sp.	L	C	23	3		day2	2	Amegilla sp.	S	P	14	0		day3	2	Halictus sp.1	L	C	20	3										a10	C
day5	9	Nomia sp.	Hl	C	126	0		day4	8	Muscidae sp.	L	C	27	2		day3	2	Syrphidae sp.	L	C	20	6		day2	2	Amegilla sp.	S	P	7	0		day3	2	Halictus sp.1	L	C	49	0											C
day5	9	Nomia sp.	Hl	C	45	0		day4	8	Muscidae sp.	L	C	16	0		day3	2	Syrphidae sp.	L	C	96	0		day2	2	Amegilla sp.	S	P	11	1		day3	2	Halictus sp.1	L	C	62	0											C
day5	9	Nomia sp.	Hl	C	31	0		day4	8	Muscidae sp.	L	C	46	0		day3	2	Syrphidae sp.	L	C	15	0		day3	1	Amegilla sp.	S	P	9	0		day3	2	Halictus sp.1	L	C	59	0										a11	C
day5	10	Nomia sp.	Hl	C	67	0		day5	9	Muscidae sp.	L	C	53	0		day3	2	Syrphidae sp.	L	C	57	1		day3	1	Amegilla sp.	S	P	5	2		day4	1	Halictus sp.1	L	C	176	0											C
day5	10	Nomia sp.	Hl	C	71	0		day5	9	Muscidae sp.	L	C	17	0		day3	2	Syrphidae sp.	L	C	53	1		day3	2	Amegilla sp.	S	P	10	0		day4	1	Halictus sp.1	L	C	61	0											C
day5	10	Nomia sp.	Hl	C	104	0		day5	9	Muscidae sp.	L	C	52	2		day4	1	Syrphidae sp.	L	C	64	0		day3	2	Amegilla sp.	S	P	7	2		day4	1	Halictus sp.1	L	C	53	0										a12	C
day3	5	Nomia sp.	L	C	79	0		day5	10	Muscidae sp.	L	C	37	1		day4	1	Syrphidae sp.	L	C	59	2		day3	2	Amegilla sp.	S	P	12	0		day4	1	Halictus sp.1	L	C	35	0											C
day3	5	Nomia sp.	L	C	158	0		day5	10	Muscidae sp.	L	C	23	3		day4	1	Syrphidae sp.	L	C	32	4		day4	1	Amegilla sp.	S	P	6	0		day4	1	Halictus sp.1	L	C	39	0											C
day3	6	Nomia sp.	L	C	94	0		day5	10	Muscidae sp.	L	C	13	0		day4	1	Syrphidae sp.	L	C	41	13		day4	1	Amegilla sp.	S	P	7	0		day4	1	Halictus sp.1	L	C	20	0										a13	C
day4	7	Nomia sp.	L	C	134	0		day5	10	Muscidae sp.	L	C	14	0		day4	1	Syrphidae sp.	L	C	10	5		day4	2	Amegilla sp.	S	P	10	0		day4	1	Halictus sp.1	L	C	69	0											C
day4	7	Nomia sp.	L	C	74	0		day5	10	Muscidae sp.	L	C	40	2		day4	1	Syrphidae sp.	L	C	73	2		day4	2	Amegilla sp.	S	P	18	0		day4	2	Halictus sp.1	L	C	68	0											C
day4	8	Nomia sp.	L	C	84	0		day1	1	Muscidae sp.	Hl	C	48	1		day4	1	Syrphidae sp.	L	C	27	1		day5	1	Amegilla sp.	S	P	11	0		day4	2	Halictus sp.1	L	C	10	0										a14	C
day1	1	Nomia sp.	Hs	P	14	0		day2	2	Muscidae sp.	Hl	C	16	3		day4	2	Syrphidae sp.	L	C	23	4		day5	1	Amegilla sp.	S	P	14	0		day4	2	Halictus sp.1	L	C	54	0											C
day1	1	Nomia sp.	Hs	P	30	0		day3	1	Muscidae sp.	Hl	C	42	0		day4	2	Syrphidae sp.	L	C	0	0		day5	1	Amegilla sp.	S	P	15	0		day4	2	Halictus sp.1	L	C	31	0											C
day1	2	Nomia sp.	Hs	P	0	0		day1	1	Muscidae sp.	S	P	4	1		day4	2	Syrphidae sp.	L	C	31	1		day5	2	Amegilla sp.	S	P	9	0		day4	2	Halictus sp.1	L	C	44	0										a15	C
day1	2	Nomia sp.	Hs	P	7	0		day1	1	Muscidae sp.	S	P	0	1		day4	2	Syrphidae sp.	L	C	129	1		day5	2	Amegilla sp.	S	P	3	0		day4	2	Halictus sp.1	L	C	18	0											C
day1	2	Nomia sp.	Hs	P	6	0		day1	1	Muscidae sp.	S	P	1	2		day4	2	Syrphidae sp.	L	C	45	1		day5	2	Amegilla sp.	S	P	9	0		day5	1	Halictus sp.1	L	C	20	0											C
day2	3	Nomia sp.	Hs	P	17	0		day1	1	Muscidae sp.	S	P	4	1		day4	2	Syrphidae sp.	L	C	116	0		day2	1	Amegilla sp.	Hs	P	9	0		day5	1	Halictus sp.1	L	C	44	3										a16	C
day2	3	Nomia sp.	Hs	P	1	0		day1	2	Muscidae sp.	S	P	16	0		day4	2	Syrphidae sp.	L	C	41	0		day2	2	Amegilla sp.	Hs	P	17	0		day5	1	Halictus sp.1	L	C	29	8											C
day2	3	Nomia sp.	Hs	P	9	0		day1	2	Muscidae sp.	S	P	3	0		day4	2	Syrphidae sp.	L	C	20	0		day3	1	Amegilla sp.	Hs	P	19	1		day5	1	Halictus sp.1	L	C	16	1											C
day2	4	Nomia sp.	Hs	P	10	0		day1	2	Muscidae sp.	S	P	5	0		day5	1	Syrphidae sp.	L	C	8	0		day3	2	Amegilla sp.	Hs	P	25	0		day5	1	Halictus sp.1	L	C	29	0										a17	C
day2	4	Nomia sp.	Hs	P	5	0		day2	1	Muscidae sp.	S	P	23	4		day5	1	Syrphidae sp.	L	C	8	0										day5	1	Halictus sp.1	L	C	55	0											C
day3	5	Nomia sp.	Hs	P	34	0		day2	1	Muscidae sp.	S	P	1	0		day5	1	Syrphidae sp.	L	C	4	3										day5	1	Halictus sp.1	L	C	33	0											C
day3	6	Nomia sp.	Hs	P	4	0		day2	1	Muscidae sp.	S	P	25	0		day5	1	Syrphidae sp.	L	C	28	1										day5	1	Halictus sp.1	L	C	71	0										a18	C
day3	6	Nomia sp.	Hs	P	6	0		day2	2	Muscidae sp.	S	P	1	0		day5	1	Syrphidae sp.	L	C	15	0										day5	2	Halictus sp.1	L	C	10	0											C
day3	6	Nomia sp.	Hs	P	4	0		day2	2	Muscidae sp.	S	P	5	0		day5	1	Syrphidae sp.	L	C	16	0										day5	2	Halictus sp.1	L	C	17	0											C
day3	6	Nomia sp.	Hs	P	11	0		day2	2	Muscidae sp.	S	P	4	0		day5	1	Syrphidae sp.	L	C	24	0										day5	2	Halictus sp.1	L	C	30	2										a19	C
day4	7	Nomia sp.	Hs	P	8	0		day2	2	Muscidae sp.	S	P	6	0		day5	1	Syrphidae sp.	L	C	60	1										day5	2	Halictus sp.1	L	C	38	1											C
day4	7	Nomia sp.	Hs	P	5	0		day2	2	Muscidae sp.	S	P	2	0		day5	1	Syrphidae sp.	L	C	16	4										day5	2	Halictus sp.1	L	C	15	0											C
day4	7	Nomia sp.	Hs	P	4	0		day2	2	Muscidae sp.	S	P	4	0		day5	2	Syrphidae sp.	L	C	9	3										day5	2	Halictus sp.1	L	C	0	0										a20	C
day4	7	Nomia sp.	Hs	P	18	0		day3	1	Muscidae sp.	S	P	6	0		day5	2	Syrphidae sp.	L	C	55	0										day1	1	Halictus sp.1	Hl	C	27	0											C
day4	8	Nomia sp.	Hs	P	1	0		day3	1	Muscidae sp.	S	P	12	0		day5	2	Syrphidae sp.	L	C	34	2										day1	1	Halictus sp.1	Hl	C	14	0											C
day4	8	Nomia sp.	Hs	P	48	0		day3	1	Muscidae sp.	S	P	7	0		day5	2	Syrphidae sp.	L	C	19	0										day1	2	Halictus sp.1	Hl	C	57	0										a21	C
day4	8	Nomia sp.	Hs	P	11	0		day3	1	Muscidae sp.	S	P	3	1		day5	2	Syrphidae sp.	L	C	8	0										day1	2	Halictus sp.1	Hl	C	21	1											C
day4	8	Nomia sp.	Hs	P	25	0		day3	2	Muscidae sp.	S	P	27	0		day5	2	Syrphidae sp.	L	C	38	0										day2	1	Halictus sp.1	Hl	C	22	0											C
day4	8	Nomia sp.	Hs	P	16	0		day3	2	Muscidae sp.	S	P	13	0		day5	2	Syrphidae sp.	L	C	46	0										day2	1	Halictus sp.1	Hl	C	29	0										a22	C
day4	8	Nomia sp.	Hs	P	5	0		day3	2	Muscidae sp.	S	P	1	0		day5	2	Syrphidae sp.	L	C	1	0										day2	2	Halictus sp.1	Hl	C	49	0											C
day5	9	Nomia sp.	Hs	P	0	0		day3	2	Muscidae sp.	S	P	2	0		day5	2	Syrphidae sp.	L	C	112	3										day2	2	Halictus sp.1	Hl	C	38	0											C
day5	9	Nomia sp.	Hs	P	25	0		day4	1	Muscidae sp.	S	P	6	0		day5	2	Syrphidae sp.	L	C	70	0										day3	1	Halictus sp.1	Hl	C	45	0										a23	C
day5	9	Nomia sp.	Hs	P	7	0		day4	1	Muscidae sp.	S	P	17	12		day5	2	Syrphidae sp.	L	C	154	0										day3	2	Halictus sp.1	Hl	C	55	0											C
day5	10	Nomia sp.	Hs	P	22	0		day4	2	Muscidae sp.	S	P	13	3		day1	1	Syrphidae sp.	Hl	C	91	3										day3	2	Halictus sp.1	Hl	C	15	0											C
day5	10	Nomia sp.	Hs	P	30	0		day4	2	Muscidae sp.	S	P	2	17		day1	1	Syrphidae sp.	Hl	C	3	3										day3	2	Halictus sp.1	Hl	C	22	0										a24	C
day5	10	Nomia sp.	Hs	P	0	0		day4	2	Muscidae sp.	S	P	3	12		day1	1	Syrphidae sp.	Hl	C	12	1										day4	2	Halictus sp.1	Hl	C	43	5											C
day1	1	Nomia sp.	S	P	3	0		day4	2	Muscidae sp.	S	P	15	0		day1	2	Syrphidae sp.	Hl	C	89	0										day5	1	Halictus sp.1	Hl	C	51	16											C
day1	1	Nomia sp.	S	P	2	0		day4	2	Muscidae sp.	S	P	3	0		day1	2	Syrphidae sp.	Hl	C	35	0										day5	1	Halictus sp.1	Hl	C	120	0										a25	C
day1	1	Nomia sp.	S	P	0	0		day4	2	Muscidae sp.	S	P	16	0		day1	2	Syrphidae sp.	Hl	C	87	0										day5	2	Halictus sp.1	Hl	C	28	1											C
day1	2	Nomia sp.	S	P	6	0		day5	1	Muscidae sp.	S	P	1	0		day2	1	Syrphidae sp.	Hl	C	14	1										day5	2	Halictus sp.1	Hl	C	34	0											C
day1	2	Nomia sp.	S	P	0	0		day5	1	Muscidae sp.	S	P	21	0		day2	1	Syrphidae sp.	Hl	C	30	0										day1	1	Halictus sp.1	S	P	6	0										a26	C
day1	2	Nomia sp.	S	P	6	0		day5	1	Muscidae sp.	S	P	23	0		day2	2	Syrphidae sp.	Hl	C	46	2										day1	1	Halictus sp.1	S	P	9	0											C
day1	2	Nomia sp.	S	P	2	0		day5	1	Muscidae sp.	S	P	11	0		day2	2	Syrphidae sp.	Hl	C	75	0										day1	1	Halictus sp.1	S	P	3	0											C
day2	3	Nomia sp.	S	P	3	0		day5	2	Muscidae sp.	S	P	1	0		day2	2	Syrphidae sp.	Hl	C	185	0										day1	1	Halictus sp.1	S	P	5	0
day2	3	Nomia sp.	S	P	1	1		day5	2	Muscidae sp.	S	P	6	0		day3	1	Syrphidae sp.	Hl	C	19	0										day1	2	Halictus sp.1	S	P	6	0
day2	3	Nomia sp.	S	P	3	0		day5	2	Muscidae sp.	S	P	2	0		day3	1	Syrphidae sp.	Hl	C	50	0										day1	2	Halictus sp.1	S	P	15	1
day2	4	Nomia sp.	S	P	1	0		day1	1	Muscidae sp.	Hs	P	2	0		day3	2	Syrphidae sp.	Hl	C	133	0										day1	2	Halictus sp.1	S	P	5	0
day2	4	Nomia sp.	S	P	1	0		day1	1	Muscidae sp.	Hs	P	7	1		day3	2	Syrphidae sp.	Hl	C	102	0										day1	2	Halictus sp.1	S	P	3	0
day2	4	Nomia sp.	S	P	1	0		day1	2	Muscidae sp.	Hs	P	17	0		day4	1	Syrphidae sp.	Hl	C	11	2										day2	1	Halictus sp.1	S	P	2	0
day2	4	Nomia sp.	S	P	3	0		day1	2	Muscidae sp.	Hs	P	22	0		day4	1	Syrphidae sp.	Hl	C	17	3										day2	1	Halictus sp.1	S	P	3	0
day3	5	Nomia sp.	S	P	5	0		day1	2	Muscidae sp.	Hs	P	21	6		day4	2	Syrphidae sp.	Hl	C	51	0										day2	1	Halictus sp.1	S	P	6	0
day3	5	Nomia sp.	S	P	2	0		day2	1	Muscidae sp.	Hs	P	8	0		day4	2	Syrphidae sp.	Hl	C	31	0										day2	1	Halictus sp.1	S	P	4	0
day3	5	Nomia sp.	S	P	1	0		day2	1	Muscidae sp.	Hs	P	34	0		day5	1	Syrphidae sp.	Hl	C	69	0										day2	1	Halictus sp.1	S	P	1	0
day3	6	Nomia sp.	S	P	1	0		day2	1	Muscidae sp.	Hs	P	20	0		day5	2	Syrphidae sp.	Hl	C	8	0										day2	2	Halictus sp.1	S	P	3	0
day3	6	Nomia sp.	S	P	4	0		day2	2	Muscidae sp.	Hs	P	9	0		day5	2	Syrphidae sp.	Hl	C	2	0										day2	2	Halictus sp.1	S	P	3	0
day4	7	Nomia sp.	S	P	3	0		day2	2	Muscidae sp.	Hs	P	7	0		day5	2	Syrphidae sp.	Hl	C	63	1										day2	2	Halictus sp.1	S	P	1	0
day4	7	Nomia sp.	S	P	1	0		day2	2	Muscidae sp.	Hs	P	13	0		day1	1	Syrphidae sp.	S	P	3	0										day2	2	Halictus sp.1	S	P	1	1
day4	7	Nomia sp.	S	P	5	0		day2	2	Muscidae sp.	Hs	P	13	0		day1	1	Syrphidae sp.	S	P	2	0										day2	2	Halictus sp.1	S	P	7	0
day4	7	Nomia sp.	S	P	0	0		day3	1	Muscidae sp.	Hs	P	9	0		day1	1	Syrphidae sp.	S	P	9	0										day3	1	Halictus sp.1	S	P	11	0
day4	8	Nomia sp.	S	P	2	0		day3	1	Muscidae sp.	Hs	P	1	0		day1	1	Syrphidae sp.	S	P	6	0										day3	1	Halictus sp.1	S	P	2	0
day4	8	Nomia sp.	S	P	9	0		day3	1	Muscidae sp.	Hs	P	5	0		day1	2	Syrphidae sp.	S	P	2	0										day3	1	Halictus sp.1	S	P	4	0
day4	8	Nomia sp.	S	P	11	0		day3	1	Muscidae sp.	Hs	P	23	0		day1	2	Syrphidae sp.	S	P	2	0										day3	1	Halictus sp.1	S	P	8	0
day4	8	Nomia sp.	S	P	6	0		day3	2	Muscidae sp.	Hs	P	18	0		day1	2	Syrphidae sp.	S	P	1	8										day3	1	Halictus sp.1	S	P	5	0
day4	8	Nomia sp.	S	P	32	0		day3	2	Muscidae sp.	Hs	P	0	0		day2	1	Syrphidae sp.	S	P	23	0										day3	2	Halictus sp.1	S	P	1	0
day5	9	Nomia sp.	S	P	34	0		day3	2	Muscidae sp.	Hs	P	2	0		day2	1	Syrphidae sp.	S	P	13	1										day3	2	Halictus sp.1	S	P	10	0
day5	9	Nomia sp.	S	P	13	0		day3	2	Muscidae sp.	Hs	P	4	0		day2	1	Syrphidae sp.	S	P	4	0										day3	2	Halictus sp.1	S	P	6	1
day5	9	Nomia sp.	S	P	5	0		day4	1	Muscidae sp.	Hs	P	3	1		day2	2	Syrphidae sp.	S	P	11	1										day3	2	Halictus sp.1	S	P	11	0
day5	9	Nomia sp.	S	P	6	0		day4	1	Muscidae sp.	Hs	P	2	0		day2	2	Syrphidae sp.	S	P	11	0										day4	1	Halictus sp.1	S	P	8	0
day5	9	Nomia sp.	S	P	6	0		day4	2	Muscidae sp.	Hs	P	0	0		day2	2	Syrphidae sp.	S	P	6	1										day4	1	Halictus sp.1	S	P	12	0
day5	10	Nomia sp.	S	P	7	0		day4	2	Muscidae sp.	Hs	P	1	0		day3	1	Syrphidae sp.	S	P	17	0										day4	1	Halictus sp.1	S	P	3	0
day5	10	Nomia sp.	S	P	5	0		day5	1	Muscidae sp.	Hs	P	0	0		day3	2	Syrphidae sp.	S	P	5	0										day4	1	Halictus sp.1	S	P	6	0
day5	10	Nomia sp.	S	P	6	0		day5	1	Muscidae sp.	Hs	P	13	0		day3	2	Syrphidae sp.	S	P	9	3										day4	1	Halictus sp.1	S	P	11	0
day5	10	Nomia sp.	S	P	12	0		day5	1	Muscidae sp.	Hs	P	8	0		day3	2	Syrphidae sp.	S	P	2	0										day4	2	Halictus sp.1	S	P	9	0
								day5	2	Muscidae sp.	Hs	P	0	0		day3	2	Syrphidae sp.	S	P	1	0										day4	2	Halictus sp.1	S	P	3	2
								day5	2	Muscidae sp.	Hs	P	2	0		day4	1	Syrphidae sp.	S	P	4	0										day4	2	Halictus sp.1	S	P	4	0
								day5	2	Muscidae sp.	Hs	P	4	0		day4	1	Syrphidae sp.	S	P	5	0										day4	2	Halictus sp.1	S	P	6	0
																day4	1	Syrphidae sp.	S	P	2	0										day5	1	Halictus sp.1	S	P	4	0
																day4	2	Syrphidae sp.	S	P	2	0										day5	1	Halictus sp.1	S	P	21	0
																day4	2	Syrphidae sp.	S	P	3	0										day5	1	Halictus sp.1	S	P	3	0
																day5	1	Syrphidae sp.	S	P	5	0										day5	1	Halictus sp.1	S	P	43	0
																day5	1	Syrphidae sp.	S	P	3	0										day5	1	Halictus sp.1	S	P	23	0
																day5	1	Syrphidae sp.	S	P	4	0										day5	1	Halictus sp.1	S	P	13	0
																day5	1	Syrphidae sp.	S	P	0	0										day5	2	Halictus sp.1	S	P	11	0
																day5	2	Syrphidae sp.	S	P	15	0										day5	2	Halictus sp.1	S	P	2	0
																day5	2	Syrphidae sp.	S	P	8	0										day5	2	Halictus sp.1	S	P	3	0
																day1	1	Syrphidae sp.	Hs	P	32	2										day1	1	Halictus sp.1	Hs	P	15	0
																day1	1	Syrphidae sp.	Hs	P	7	0										day1	2	Halictus sp.1	Hs	P	10	0
																day1	1	Syrphidae sp.	Hs	P	7	0										day2	1	Halictus sp.1	Hs	P	26	0
																day1	1	Syrphidae sp.	Hs	P	14	0										day2	1	Halictus sp.1	Hs	P	51	0
																day1	1	Syrphidae sp.	Hs	P	1	0										day2	2	Halictus sp.1	Hs	P	16	0
																day1	2	Syrphidae sp.	Hs	P	30	0										day3	1	Halictus sp.1	Hs	P	19	10
																day1	2	Syrphidae sp.	Hs	P	13	0										day3	2	Halictus sp.1	Hs	P	3	2
																day1	2	Syrphidae sp.	Hs	P	4	0										day3	2	Halictus sp.1	Hs	P	2	0
																day1	2	Syrphidae sp.	Hs	P	1	0										day4	2	Halictus sp.1	Hs	P	18	0
																day1	2	Syrphidae sp.	Hs	P	6	0										day5	1	Halictus sp.1	Hs	P	15	0
																day1	2	Syrphidae sp.	Hs	P	2	0										day5	1	Halictus sp.1	Hs	P	12	0
																day2	1	Syrphidae sp.	Hs	P	10	0										day5	1	Halictus sp.1	Hs	P	12	0
																day2	1	Syrphidae sp.	Hs	P	8	0
																day2	1	Syrphidae sp.	Hs	P	11	0
																day2	1	Syrphidae sp.	Hs	P	1	0
																day2	1	Syrphidae sp.	Hs	P	1	0
																day2	1	Syrphidae sp.	Hs	P	0	0
																day2	2	Syrphidae sp.	Hs	P	0	0
																day2	2	Syrphidae sp.	Hs	P	4	0
																day2	2	Syrphidae sp.	Hs	P	2	0
																day2	2	Syrphidae sp.	Hs	P	0	0
																day3	1	Syrphidae sp.	Hs	P	1	0
																day3	1	Syrphidae sp.	Hs	P	0	0
																day3	1	Syrphidae sp.	Hs	P	9	0
																day3	2	Syrphidae sp.	Hs	P	2	0
																day3	2	Syrphidae sp.	Hs	P	3	0
																day3	2	Syrphidae sp.	Hs	P	2	0
																day3	2	Syrphidae sp.	Hs	P	4	0
																day3	2	Syrphidae sp.	Hs	P	3	0
																day3	2	Syrphidae sp.	Hs	P	0	0
																day4	1	Syrphidae sp.	Hs	P	0	0
																day4	1	Syrphidae sp.	Hs	P	11	0
																day4	1	Syrphidae sp.	Hs	P	13	0
																day4	1	Syrphidae sp.	Hs	P	3	0
																day4	1	Syrphidae sp.	Hs	P	46	2
																day4	1	Syrphidae sp.	Hs	P	5	0
																day4	2	Syrphidae sp.	Hs	P	6	0
																day4	2	Syrphidae sp.	Hs	P	11	0
																day4	2	Syrphidae sp.	Hs	P	3	0
																day4	2	Syrphidae sp.	Hs	P	0	0
																day5	1	Syrphidae sp.	Hs	P	32	0
																day5	1	Syrphidae sp.	Hs	P	8	0
																day5	1	Syrphidae sp.	Hs	P	26	0
																day5	1	Syrphidae sp.	Hs	P	0	0
																day5	1	Syrphidae sp.	Hs	P	1	0
																day5	2	Syrphidae sp.	Hs	P	1	0
																day5	2	Syrphidae sp.	Hs	P	4	0
																day5	2	Syrphidae sp.	Hs	P	1	0
																day5	2	Syrphidae sp.	Hs	P	3	0
[truncated: 6 more columns]
