# Supplementary material for: Floral morph variation mediated by clonal growth and pollinator functional groups of Limonium otolepis in a heterostylous fragmented population
Source: AoB Plants. 2024 Mar 27;16(2):plae020. doi: 10.1093/aobpla/plae020 (PMC11041057; doi:10.1093/aobpla/plae020)
Supplement: plae020_suppl_Supplementary_Data_S6 [file plae020_suppl_supplementary_data_s6.xlsx]

## Sheet: 高差与柱头花粉数相关性
Stigma morphology	Stigma height	Anther height (Heigh)	Anther height (Low)	Absolute stigma-anther separation	Relative stigma-anther separation	homo	hete	Stigma morphology	Stigma height	Anther height (Heigh)	Anther height (Low)	Absolute stigma-anther separation	Relative stigma-anther separation	homo	hete
C	3.8	4.49	3.79	-0.69	-0.34	77	4	P	4.83	4.78	4.13	-0.7	-0.38	14	0
	4.65	5.19	3.31	-0.54	0.4	185	26		3.79	4.63	3.17	-0.62	0.11	37	7
	4.1	4.59	4.12	-0.49	-0.26	91	4		4.59	4.72	4.05	-0.54	-0.21	20	0
	3.92	4.22	3.2	-0.3	0.21	137	1		4.12	4.45	3.66	-0.46	-0.07	29	0
	3.91	4.2	3.39	-0.29	0.12	136	0		4.45	4.51	4.01	-0.44	-0.19	21	0
	3.87	4.1	3.53	-0.23	0.06	80	2		3.53	3.6	3.11	-0.42	-0.18	3	1
	4.26	4.33	4.15	-0.07	0.02	62	1		4.07	4.25	3.67	-0.4	-0.11	17	0
	3.64	3.7	3.61	-0.06	-0.02	139	4		4.45	4.49	4.1	-0.35	-0.16	30	8
	3.83	3.87	3.47	-0.04	0.16	131	2		4.17	4.43	3.83	-0.34	-0.04	19	0
	4.31	4.34	4.15	-0.03	0.07	117	2		4.49	4.57	4.25	-0.24	-0.08	36	0
	4.16	4.16	3.65	0	0.26	80	5		3.88	4.78	3.65	-0.23	0.34	33	0
	4.05	4.03	3.93	0.02	0.07	226	14		4.01	4.5	3.78	-0.23	0.13	44	0
	4.39	4.36	3.85	0.03	0.29	41	7		4.42	4.58	4.21	-0.21	-0.03	25	5
	4.49	4.46	3.87	0.03	0.33	85	1		3.93	4.07	3.73	-0.2	-0.03	27	0
	4.42	4.39	4.18	0.03	0.14	112	5		4.33	4.69	4.15	-0.18	0.09	20	0
	4.55	4.49	4.05	0.06	0.28	204	0		4.16	4.18	4	-0.16	-0.07	4	11
	4.09	4.02	3.45	0.07	0.36	58	0		4.11	4.18	3.95	-0.16	-0.05	19	1
	4.83	4.75	4.01	0.08	0.45	189	2		3.96	4.19	3.87	-0.09	0.07	33	7
	3.31	3.22	2.95	0.09	0.23	158	10		4.19	4.76	4.15	-0.04	0.27	37	14
	4.1	4.01	3.67	0.09	0.26	100	0		3.97	4.32	3.93	-0.04	0.16	22	0
	3.89	3.79	3.21	0.1	0.39	229	2		4.26	4.69	4.23	-0.03	0.2	23	2
	4.69	4.58	4.22	0.11	0.29	21	0		4.45	4.56	4.43	-0.02	0.05	20	0
	4.73	4.61	3.97	0.12	0.44	47	0		4.52	4.76	4.55	0.03	0.14	22	1
	3.96	3.81	3.73	0.15	0.19	49	0		3.92	4.02	3.95	0.03	0.07	9	0
	4.49	4.34	3.95	0.15	0.35	45	0		4.16	4.59	4.21	0.05	0.24	19	0
	4.21	4.04	3.47	0.17	0.46	90	0		3.91	4.43	3.97	0.06	0.29	18	0
	4.36	4.17	3.34	0.19	0.61	69	0		3.76	4.34	3.83	0.07	0.33	12	0
	4.25	4.04	3.34	0.21	0.56	38	0		4.27	4.46	4.34	0.07	0.13	40	15
	3.8	3.57	3.48	0.23	0.28	96	0		3.51	4.3	3.58	0.07	0.43	19	0
	4.15	3.92	3.68	0.23	0.35	76	3		4.57	4.78	4.65	0.08	0.15	32	5
	4.38	4.14	3.43	0.24	0.6	48	2		3.38	4.24	3.47	0.09	0.48	15	1
	4.65	4.41	4.19	0.24	0.35	171	1		3.56	4.38	3.67	0.11	0.47	25	0
	3.95	3.7	3.47	0.25	0.37	32	0		3.79	4.35	3.92	0.13	0.35	16	2
	4.27	4.01	3.57	0.26	0.48	39	0		4.03	4.65	4.21	0.18	0.4	10	0
	4.48	4.22	4.07	0.26	0.34	111	1		4.13	4.71	4.32	0.19	0.39	14	0
	4.57	4.28	4.14	0.29	0.36	62	0		4.17	4.75	4.38	0.21	0.4	51	0
	4.08	4.34	3.93	-0.26	-0.06	60	9		4.07	4.7	4.29	0.22	0.43	17	0
	4.3	4.52	3.68	-0.22	0.2	16	0		3.69	4.46	3.93	0.24	0.51	5	0
	4.06	4.25	3.65	-0.19	0.11	68	0		3.76	4.55	4.02	0.26	0.53	16	1
	4.05	4.03	3.12	0.02	0.48	32	1		3.64	4.66	3.91	0.27	0.65	49	0
	4.01	3.98	3.31	0.03	0.37	62	11		4.17	5.12	4.51	0.34	0.65	25	0
	4.01	3.98	3.58	0.03	0.23	82	7		3.71	4.4	4.08	0.37	0.53	9	0
	4.08	4.05	3.6	0.03	0.26	75	7		4.38	4.87	4.81	0.43	0.46	74	0
	4.35	4.2	3.47	0.15	0.52	33	6		4.02	4.67	4.49	0.47	0.56	16	6
	4.82	4.65	4.2	0.17	0.4	36	1		3.46	4.65	3.94	0.48	0.84	28	2
	4.15	3.96	3.48	0.19	0.43	44	3		3.99	4.49	4.49	0.5	0.5	9	0
	4.1	3.89	3.4	0.21	0.46	67	1		3.72	4.46	4.24	0.52	0.63	7	2
	4.26	4.01	3.6	0.25	0.46	82	16		4.31	5.06	4.84	0.53	0.64	3	0
	4.52	4.26	3.01	0.26	0.89	33	1		3.97	4.87	4.52	0.55	0.73	27	0
	4.3	3.96	3.67	0.34	0.49	29	0		3.65	4.57	4.21	0.56	0.74	5	0
	4.73	4.39	3.89	0.34	0.59	49	2		3.31	4.23	3.94	0.63	0.78	14	0
	4.5	4.15	3.61	0.35	0.62	26	0		3.67	4.67	4.31	0.64	0.82	32	2
	4.41	4.04	3.81	0.37	0.49	58	0		3.69	4.5	4.37	0.68	0.75	32	0
	4.34	3.92	3.02	0.42	0.87	21	1		3.79	4.35	4.26	0.5	0.5	14	0
	4.59	4.15	3.85	0.44	0.59	29	2		4.1	5.17	4.59	0.5	0.8	14	0
	4.65	4.2	3.81	0.45	0.65	24	4		3.7	4.48	4.19	0.5	0.6	0	3
	4.05	3.58	3.45	0.47	0.54	18	0		4.1	4.65	4.59	0.5	0.5	24	2
	4.39	3.92	3.77	0.47	0.55	18	1		3.67	5.27	4.19	0.5	1.1	46	0
	4.33	3.86	2.97	0.47	0.92	73	0		3.93	4.96	4.48	0.6	0.8	10	0
	4.59	4.09	3.81	0.5	0.64	76	1		3.42	4.25	4.02	0.6	0.7	7	0
	4.24	3.71	3.4	0.53	0.69	61	0		3.7	4.61	4.32	0.6	0.8	9	1
	4.45	3.92	3.55	0.53	0.72	88	0		3.41	4.28	4.04	0.6	0.8	3	1
	4.08	3.55	3.23	0.53	0.69	31	0		3.67	4.64	4.31	0.6	0.8	16	0
	4.94	4.37	4.27	0.57	0.62	49	3		3.43	4.45	4.16	0.73	0.88	16	2
	4.96	4.39	3.15	0.57	1.19	24	0		3.25	4.41	4	0.75	0.96	18	1
	4.41	3.84	3.41	0.57	0.79	29	1		3.28	4.8	4.15	0.87	1.2	15	8
	4.97	4.38	3.86	0.59	0.85	28	0		3.43	4.61	4.31	0.88	1.03	8	0
	4.38	3.72	3.16	0.66	0.94	43	0		3.76	5.43	4.64	0.88	1.28	36	0
	4.81	4.12	3.28	0.69	1.11	31	1		3.72	4.65	4.61	0.89	0.91	4	1
	4.42	4.13	3.94	0.29	0.39	72	3		3.69	4.72	4.62	0.93	0.98	14	1
	4.41	4.09	3.46	0.32	0.64	80	22		3.41	4.45	4.39	0.98	1.01	10	0
	4.86	4.49	3.34	0.37	0.95	31	4		3.27	4.51	4.27	1	1.12	29	0
	4.18	3.79	3.87	0.39	0.35	24	3		3.47	4.56	4.49	1.02	1.06	35	0
	3.99	3.56	2.82	0.43	0.8	43	0		3.26	4.67	4.28	1.02	1.22	22	0
	3.97	3.43	3.28	0.54	0.62	53	0		3.51	5.21	4.54	1.03	1.37	2	16
	4.47	3.86	3.72	0.61	0.68	35	2		3.38	4.95	4.42	1.04	1.31	20	0
	4.38	3.77	3.43	0.61	0.78	37	0		3.61	4.72	4.67	1.06	1.09	26	0
	4.56	3.94	3.41	0.62	0.89	30	1		3.75	4.94	4.82	1.07	1.13	7	1
	4.23	3.61	3.09	0.62	0.88	71	2		3.43	4.76	4.53	1.1	1.22	13	0
	4.86	4.14	3.83	0.72	0.88	40	0		3.54	5.1	4.81	1.27	1.42	16	0
	4.19	3.41	3.11	0.78	0.93	14	1		3.18	4.85	4.46	1.28	1.48	28	0
	4.93	4.1	3.76	0.83	1	33	4		3.15	4.61	4.43	1.28	1.37	36	0
	4.57	3.7	3.41	0.87	1.02	35	3		3.17	4.68	4.45	1.28	1.4	8	2
	4.41	3.52	3.04	0.89	1.13	29	3		3.54	4.91	4.84	1.3	1.34	10	0
	4.4	3.47	2.71	0.93	1.31	36	3		3.51	5.15	4.81	1.3	1.47	7	0
	4.48	3.54	3.38	0.94	1.02	17	1		3.27	4.78	4.62	1.35	1.43	24	0
	4.94	4	3.58	0.94	1.15	50	6		3.44	5.11	4.95	1.51	1.59	18	0
	4.51	3.54	3.51	0.97	0.99	17	1		3.37	5.04	5.01	1.64	1.66	6	0
	4.46	3.48	2.93	0.98	1.26	40	0		3.84	4.8	4.53	0.7	0.8	5	0
	4.8	3.82	3.52	0.98	1.13	30	0		3.79	4.54	4.49	0.7	0.7	8	0
	4.85	3.86	3.02	0.99	1.41	22	0		3.49	4.47	4.25	0.8	0.9	24	0
	4.67	3.67	3.28	1	1.2	72	0		3.63	4.84	4.42	0.8	1	26	1
	5.01	3.99	3.81	1.02	1.11	33	1		3.98	5.19	4.79	0.8	1	7	3
	5.01	3.94	2.75	1.07	1.67	28	0		3.67	4.9	4.51	0.8	1	42	3
	4.63	3.54	2.95	1.09	1.39	25	1		4.17	5.48	5.03	0.9	1.1	4	2
	4.48	3.36	3.11	1.12	1.25	46	0		3.46	5.27	4.35	0.9	1.4	26	1
	4.85	3.71	3.01	1.14	1.49	35	2		3.59	5.26	4.51	0.9	1.3	19	3
	4.8	3.65	2.83	1.15	1.56	33	0		3.66	4.93	4.58	0.9	1.1	24	0
	4.17	3.44	3.16	0.73	0.87	64	1		3.7	5.04	4.67	1	1.2	31	0
	4.53	3.77	3.65	0.76	0.82	65	1
	5.26	4.49	3.78	0.77	1.13	31	1
	4.45	3.67	3.41	0.78	0.91	66	4
	4.67	3.86	3.49	0.81	1	60	3
	4.98	4.09	3.61	0.89	1.13	53	3
	5.28	4.38	4.22	0.9	0.98	35	0
	5.05	4.12	3.69	0.93	1.15	27	0
	5.19	4.21	3.93	0.98	1.12	25	0
	5.3	4.05	3.96	1.25	1.3	58	1
	4.96	3.46	3.34	1.5	1.56	92	1
