# Supplementary material for: Floral morph variation mediated by clonal growth and pollinator functional groups of Limonium otolepis in a heterostylous fragmented population
Source: AoB Plants. 2024 Mar 27;16(2):plae020. doi: 10.1093/aobpla/plae020 (PMC11041057; doi:10.1093/aobpla/plae020)
Supplement: plae020_suppl_Supplementary_Data_S7 [file plae020_suppl_supplementary_data_s7.xlsx]

## Sheet: 克隆斑块从外到内花粉落置
Day	Location	Ramet	homo	hete		Day	Location	Ramet	homo	hete		Day	Location	Ramet	homo	hete		Day	Location	Ramet	homo	hete		Day	Location	Ramet	homo	hete
day1	P1	1	8	2		day1	P2	5	17	0		day1	P3	10	5	0		day1	P4	15	7	6		day1	P5	20	6	2
day1	P1	1	24	22		day1	P2	5	10	0		day1	P3	10	7	0		day1	P4	15	21	1		day1	P5	20	12	0
day1	P1	1	16	2		day1	P2	5	6	2		day1	P3	10	15	1		day1	P4	15	8	0		day1	P5	20	5	0
day1	P1	1	11	1		day1	P2	5	12	1		day1	P3	10	7	1		day1	P4	15	11	1		day1	P5	20	6	1
day1	P1	1	20	1		day1	P2	5	2	0		day1	P3	10	11	0		day1	P4	16	33	1		day1	P5	21	9	0
day1	P1	2	4	8		day1	P2	5	16	1		day1	P3	10	10	0		day1	P4	16	11	0		day1	P5	21	3	0
day1	P1	2	2	0		day1	P2	6	4	0		day1	P3	11	2	1		day1	P4	16	11	1		day1	P5	21	6	0
day1	P1	2	9	2		day1	P2	6	8	0		day1	P3	11	3	0		day1	P4	16	43	0		day1	P5	21	8	0
day1	P1	2	18	0		day1	P2	6	6	3		day1	P3	11	17	3		day1	P4	17	23	1		day1	P5	22	7	0
day1	P1	2	10	7		day1	P2	6	42	0		day1	P3	11	3	1		day1	P4	17	19	0		day1	P5	22	7	0
day1	P1	3	7	1		day1	P2	6	48	0		day1	P3	11	3	0		day1	P4	17	42	0		day1	P5	22	3	0
day1	P1	3	12	1		day1	P2	6	8	0		day1	P3	11	13	0		day1	P4	17	71	0		day1	P5	22	4	0
day1	P1	3	7	6		day1	P2	7	47	0		day1	P3	12	5	0		day1	P4	17	22	0		day1	P5	23	10	0
day1	P1	3	8	2		day1	P2	7	41	0		day1	P3	12	20	3		day1	P4	18	27	0		day1	P5	23	8	0
day1	P1	3	8	3		day1	P2	7	17	0		day1	P3	12	16	1		day1	P4	18	36	0		day1	P5	23	3	0
day1	P1	4	19	1		day1	P2	7	7	0		day1	P3	12	6	1		day1	P4	18	28	0		day1	P5	23	5	0
day1	P1	4	13	1		day1	P2	7	23	0		day1	P3	12	15	5		day1	P4	18	12	0		day1	P5	24	5	1
day1	P1	4	33	5		day1	P2	7	40	0		day1	P3	12	10	1		day1	P4	18	19	0		day1	P5	24	4	0
day1	P1	4	10	4		day1	P2	8	17	6		day1	P3	13	10	3		day1	P4	19	32	8		day1	P5	24	4	0
day1	P1	4	14	1		day1	P2	8	7	4		day1	P3	13	16	1		day1	P4	19	14	2		day1	P5	24	3	1
day2	P1	1	11	1		day1	P2	8	3	3		day1	P3	13	14	4		day1	P4	19	20	0		day1	P5	24	3	0
day2	P1	1	9	6		day1	P2	8	5	0		day1	P3	13	22	5		day1	P4	19	16	1		day2	P5	20	4	0
day2	P1	1	8	2		day1	P2	8	9	0		day1	P3	13	32	2		day1	P4	19	14	1		day2	P5	20	5	1
day2	P1	1	13	7		day1	P2	8	14	1		day1	P3	13	25	9		day2	P4	15	7	0		day2	P5	20	7	0
day2	P1	2	4	7		day1	P2	9	13	0		day1	P3	14	26	0		day2	P4	15	10	1		day2	P5	20	6	0
day2	P1	2	22	0		day1	P2	9	10	1		day1	P3	14	18	0		day2	P4	15	12	1		day2	P5	21	3	0
day2	P1	2	13	7		day1	P2	9	18	1		day1	P3	14	15	1		day2	P4	15	15	2		day2	P5	21	8	0
day2	P1	2	19	8		day1	P2	9	5	0		day1	P3	14	20	2		day2	P4	16	15	0		day2	P5	21	12	0
day2	P1	3	8	8		day1	P2	9	10	0		day1	P3	14	17	1		day2	P4	16	18	1		day2	P5	21	4	0
day2	P1	3	14	4		day1	P2	9	15	1		day1	P3	14	16	1		day2	P4	16	23	0		day2	P5	22	6	1
day2	P1	3	6	2		day2	P2	5	7	1		day2	P3	10	6	0		day2	P4	16	24	2		day2	P5	22	10	0
day2	P1	3	4	1		day2	P2	5	10	2		day2	P3	10	9	0		day2	P4	17	24	1		day2	P5	22	6	0
day2	P1	3	1	2		day2	P2	5	10	2		day2	P3	10	9	1		day2	P4	17	25	0		day2	P5	22	3	1
day2	P1	4	9	7		day2	P2	5	5	1		day2	P3	10	8	0		day2	P4	17	26	0		day2	P5	23	1	1
day2	P1	4	4	3		day2	P2	6	6	0		day2	P3	11	10	1		day2	P4	17	27	0		day2	P5	23	2	3
day2	P1	4	4	3		day2	P2	6	5	1		day2	P3	11	9	0		day2	P4	18	33	0		day2	P5	23	14	0
day2	P1	4	11	8		day2	P2	6	6	1		day2	P3	11	12	0		day2	P4	18	36	0		day2	P5	23	4	0
day2	P1	4	6	2		day2	P2	6	10	1		day2	P3	11	20	0		day2	P4	18	41	1		day2	P5	24	5	1
day3	P1	1	15	0		day2	P2	7	11	1		day2	P3	12	17	0		day2	P4	18	42	0		day2	P5	24	13	2
day3	P1	1	18	1		day2	P2	7	7	0		day2	P3	12	11	0		day2	P4	19	43	0		day2	P5	24	5	0
day3	P1	1	14	23		day2	P2	7	6	1		day2	P3	12	13	0		day2	P4	19	44	0		day2	P5	24	8	3
day3	P1	2	10	2		day2	P2	7	2	0		day2	P3	12	20	0		day2	P4	19	47	0		day3	P5	20	4	0
day3	P1	2	17	2		day2	P2	8	23	0		day2	P3	13	16	1		day2	P4	19	55	0		day3	P5	20	3	0
day3	P1	2	12	1		day2	P2	8	59	1		day2	P3	13	13	1		day3	P4	15	72	0		day3	P5	20	15	0
day3	P1	3	16	0		day2	P2	8	11	1		day2	P3	13	18	0		day3	P4	15	6	2		day3	P5	20	14	0
day3	P1	3	12	0		day2	P2	8	11	0		day2	P3	13	20	0		day3	P4	16	4	0		day3	P5	21	4	0
day3	P1	3	4	0		day2	P2	9	19	1		day2	P3	14	2	0		day3	P4	16	3	0		day3	P5	21	8	3
day3	P1	4	5	1		day2	P2	9	8	0		day2	P3	14	6	1		day3	P4	17	20	0		day3	P5	21	7	0
day3	P1	4	17	0		day2	P2	9	5	0		day2	P3	14	11	0		day3	P4	17	2	0		day3	P5	21	3	0
day3	P1	4	27	1		day2	P2	9	4	2		day2	P3	14	13	0		day3	P4	18	13	0		day3	P5	22	5	0
day3	P1	4	4	2		day3	P2	5	13	0		day2	P3	14	6	0		day3	P4	18	3	0		day3	P5	22	3	0
						day3	P2	5	18	1		day3	P3	10	13	0		day3	P4	19	34	0		day3	P5	22	1	0
						day3	P2	5	14	0		day3	P3	10	11	0		day3	P4	19	19	1		day3	P5	22	1	0
						day3	P2	6	31	1		day3	P3	10	12	0								day3	P5	23	2	0
						day3	P2	6	23	0		day3	P3	10	8	0								day3	P5	23	4	0
						day3	P2	6	11	0		day3	P3	10	8	0								day3	P5	23	7	0
						day3	P2	6	7	1		day3	P3	11	10	0								day3	P5	23	3	0
						day3	P2	7	17	6		day3	P3	11	9	0								day3	P5	23	5	0
						day3	P2	7	17	0		day3	P3	11	17	0								day3	P5	24	5	0
						day3	P2	7	16	0		day3	P3	11	8	0								day3	P5	24	1	0
						day3	P2	7	17	1		day3	P3	11	35	0								day3	P5	24	1	0
						day3	P2	8	28	0		day3	P3	12	8	0								day3	P5	24	3	0
						day3	P2	8	10	2		day3	P3	12	20	0								day3	P5	24	3	0
						day3	P2	8	12	1		day3	P3	12	22	0
						day3	P2	8	22	0		day3	P3	12	6	1
						day3	P2	9	5	0		day3	P3	12	20	0
						day3	P2	9	23	0		day3	P3	13	33	0
						day3	P2	9	14	0		day3	P3	13	22	0
						day3	P2	9	23	0		day3	P3	13	21	0
												day3	P3	13	3	0
												day3	P3	13	16	0
												day3	P3	14	15	2
												day3	P3	14	8	0
												day3	P3	14	9	0
												day3	P3	14	14	1
												day3	P3	14	21	0
												day3	P3	14	22	0
