# Supplementary material for: Floral morph variation mediated by clonal growth and pollinator functional groups of Limonium otolepis in a heterostylous fragmented population
Source: AoB Plants. 2024 Mar 27;16(2):plae020. doi: 10.1093/aobpla/plae020 (PMC11041057; doi:10.1093/aobpla/plae020)
Supplement: plae020_suppl_Supplementary_Data_S8 [file plae020_suppl_supplementary_data_s8.xlsx]

## Sheet: 不同斑块柱头花粉数
Day	Patch	Ramet	Stigma morphology	Ratio	homo	hete
day1	M1	1	P	0.564103	8	0
day1	M1	1	P	0.564103	4	2
day1	M1	1	P	0.564103	4	0
day1	M1	2	P	0.564103	2	0
day1	M1	2	P	0.564103	2	0
day1	M1	2	P	0.564103	1	0
day1	M1	3	P	0.564103	12	0
day1	M1	3	P	0.564103	20	1
day1	M1	3	P	0.564103	19	0
day1	M1	4	P	0.564103	20	0
day1	M1	4	P	0.564103	11	0
day1	M1	4	P	0.564103	11	0
day1	M1	5	P	0.564103	0	0
day1	M1	5	P	0.564103	0	2
day1	M1	5	P	0.564103	6	1
day1	M1	6	P	0.564103	8	0
day1	M1	6	P	0.564103	31	0
day1	M1	6	P	0.564103	8	0
day1	M1	7	P	0.564103	7	0
day1	M1	7	P	0.564103	15	1
day1	M1	7	P	0.564103	8	1
day1	M1	8	P	0.564103	17	0
day1	M1	8	P	0.564103	23	0
day1	M1	8	P	0.564103	15	0
day1	M1	9	P	0.564103	5	0
day1	M1	9	P	0.564103	8	21
day1	M1	9	P	0.564103	5	0
day1	M1	10	P	0.564103	15	0
day1	M1	10	P	0.564103	20	0
day1	M1	11	P	0.564103	2	0
day1	M1	11	P	0.564103	5	1
day1	M1	12	P	0.564103	13	0
day1	M1	12	P	0.564103	24	0
day1	M1	13	P	0.564103	10	0
day1	M1	13	P	0.564103	11	9
day1	M1	14	P	0.564103	18	0
day1	M1	14	P	0.564103	14	14
day1	M1	15	P	0.564103	12	2
day1	M1	15	P	0.564103	24	0
day1	M1	16	C	0.435897	68	1
day1	M1	16	C	0.435897	126	1
day1	M1	17	C	0.435897	131	2
day1	M1	17	C	0.435897	11	1
day1	M1	18	C	0.435897	9	0
day1	M1	18	C	0.435897	19	2
day1	M1	19	C	0.435897	13	0
day1	M1	19	C	0.435897	54	2
day1	M1	20	C	0.435897	44	8
day1	M1	20	C	0.435897	32	1
day1	M1	21	C	0.435897	108	1
day1	M1	21	C	0.435897	75	1
day1	M1	22	C	0.435897	7	0
day1	M1	22	C	0.435897	1	0
day1	M1	23	C	0.435897	3	0
day1	M1	23	C	0.435897	57	0
day1	M1	24	C	0.435897	39	0
day1	M1	24	C	0.435897	5	0
day1	M1	25	C	0.435897	65	21
day1	M1	25	C	0.435897	126	0
day1	M1	26	C	0.435897	63	0
day1	M1	26	C	0.435897	1	4
day1	M1	27	C	0.435897	11	4
day1	M1	27	C	0.435897	0	0
day1	M1	28	C	0.435897	10	1
day1	M1	28	C	0.435897	23	6
day1	M1	29	C	0.435897	26	0
day1	M1	29	C	0.435897	63	0
day1	M1	30	C	0.435897	61	0
day1	M1	30	C	0.435897	66	0									Exp (B)	95% Exp(B) 的 Wald 置信区间
day1	M2	31	P	0.0865385	18	1										下限	上限
day1	M2	31	P	0.0865385	17	1									18.256	15.493	21.511
day1	M2	32	P	0.0865385	7	0									0.615	0.43	0.88
day1	M2	32	P	0.0865385	35	2									1.013	0.528	1.946
day1	M2	33	P	0.0865385	20	0									0.802	0.65	0.988
day1	M2	33	P	0.0865385	14	0									1.497	1.127	1.99
day1	M2	34	C	0.913462	35	0									0.806	0.545	1.19
day1	M2	34	C	0.913462	123	0									1	.	.
day1	M2	34	C	0.913462	77	0									2.53	1.933	3.312
day1	M2	34	C	0.913462	46	0									1	.	.
day1	M2	34	C	0.913462	52	0									1.545	0.98	2.435
day1	M2	35	C	0.913462	31	0									1	.	.
day1	M2	35	C	0.913462	101	0									1.213	0.606	2.43
day1	M2	35	C	0.913462	90	0									1	.	.
day1	M2	35	C	0.913462	92	0									1	.	.
day1	M2	35	C	0.913462	117	0									1.002	0.691	1.453
day1	M2	36	C	0.913462	156	0									1	.	.
day1	M2	36	C	0.913462	82	0									1.071	0.67	1.711
day1	M2	36	C	0.913462	51	0									1	.	.
day1	M2	36	C	0.913462	81	0									1	.	.
day1	M2	36	C	0.913462	47	0									1	.	.
day1	M2	37	C	0.913462	101	0
day1	M2	37	C	0.913462	122	0
day1	M2	37	C	0.913462	103	0
day1	M2	37	C	0.913462	80	0
day1	M2	38	C	0.913462	147	1
day1	M2	38	C	0.913462	76	0
day1	M2	38	C	0.913462	21	0
day1	M2	38	C	0.913462	51	0
day1	M2	38	C	0.913462	42	0
day1	M2	39	C	0.913462	11	0
day1	M2	39	C	0.913462	16	0
day1	M2	39	C	0.913462	18	0
day1	M2	39	C	0.913462	66	0
day1	M2	39	C	0.913462	74	0
day1	M2	40	C	0.913462	83	0
day1	M2	40	C	0.913462	36	0
day1	M2	40	C	0.913462	57	0
day1	M2	40	C	0.913462	36	0
day1	M2	40	C	0.913462	90	0
day1	M2	41	C	0.913462	35	0
day1	M2	41	C	0.913462	28	1
day1	M2	41	C	0.913462	64	6
day1	M2	41	C	0.913462	28	0
day1	M2	41	C	0.913462	56	0
day1	M2	42	C	0.913462	35	0
day1	M2	42	C	0.913462	27	0
day1	M2	42	C	0.913462	29	0
day1	M2	42	C	0.913462	29	0
day1	M2	42	C	0.913462	23	0
day1	M2	43	C	0.913462	36	0
day1	M2	43	C	0.913462	54	0
day1	M2	43	C	0.913462	40	0
day1	M2	43	C	0.913462	39	0
day1	M2	43	C	0.913462	41	0
day1	M2	44	C	0.913462	30	0
day1	M2	44	C	0.913462	38	0
day1	M2	44	C	0.913462	32	0
day1	M2	44	C	0.913462	53	2
day1	M2	45	C	0.913462	57	1
day1	M2	45	C	0.913462	22	0
day1	M2	45	C	0.913462	72	0
day1	M2	45	C	0.913462	21	1
day1	M2	46	C	0.913462	77	1
day1	M2	46	C	0.913462	60	0
day1	M2	46	C	0.913462	53	0
day1	M2	46	C	0.913462	46	0
day1	M2	47	C	0.913462	51	0
day1	M2	47	C	0.913462	27	0
day1	M2	47	C	0.913462	36	0
day1	M2	47	C	0.913462	58	0
day1	M2	48	C	0.913462	38	0
day1	M2	48	C	0.913462	70	1
day1	M2	48	C	0.913462	30	5
day1	M2	48	C	0.913462	73	0
day2	S1	49	P	1	9	0
day2	S1	49	P	1	18	0
day2	S1	49	P	1	3	0
day2	S1	49	P	1	9	0
day2	S1	49	P	1	3	0
day2	S1	50	P	1	7	0
day2	S1	50	P	1	3	0
day2	S1	50	P	1	16	0
day2	S1	50	P	1	21	0
day2	S1	50	P	1	10	0
day2	S1	51	P	1	43	0
day2	S1	51	P	1	6	0
day2	S1	51	P	1	14	0
day2	S1	51	P	1	16	0
day2	S1	51	P	1	25	0
day2	S1	52	P	1	10	0
day2	S1	52	P	1	4	0
day2	S1	52	P	1	7	0
day2	S1	52	P	1	16	0
day2	S1	52	P	1	15	0
day2	S1	53	P	1	12	0
day2	S1	53	P	1	6	0
day2	S1	53	P	1	8	0
day2	S1	53	P	1	19	0
day2	S1	53	P	1	14	0
day2	S1	54	P	1	12	0
day2	S1	54	P	1	20	0
day2	S1	54	P	1	14	0
day2	S1	54	P	1	15	0
day2	S1	54	P	1	9	0
day2	S1	55	P	1	1	0
day2	S1	55	P	1	5	0
day2	S1	55	P	1	7	0
day2	S1	55	P	1	10	0
day2	S1	55	P	1	10	0
day2	S1	56	P	1	20	0
day2	S1	56	P	1	13	0
day2	S1	56	P	1	17	0
day2	S1	56	P	1	12	0
day2	S1	56	P	1	6	0
day2	S1	57	P	1	1	0
day2	S1	57	P	1	2	0
day2	S1	57	P	1	4	0
day2	S1	57	P	1	11	0
day2	S1	57	P	1	7	0
day2	S1	58	P	1	10	0
day2	S1	58	P	1	7	0
day2	S1	58	P	1	21	0
day2	S1	58	P	1	14	0
day2	S1	58	P	1	16	0
day2	S1	59	P	1	11	0
day2	S1	59	P	1	21	0
day2	S1	59	P	1	19	0									差异的 95% Wald 置信区间
day2	S1	59	P	1	11	0									上限
day2	S1	59	P	1	20	0									-2.84a
day2	S1	60	P	1	25	0									-14.36a
day2	S1	60	P	1	40	0									14
day2	S1	60	P	1	26	0									10.44
day2	S1	60	P	1	11	0									22.95a
day2	S1	60	P	1	25	0									-2.83a
day2	S1	61	P	1	13	0									25.36a
day2	S1	61	P	1	20	0									22.17
day2	S1	61	P	1	22	0									36.40a
day2	S1	61	P	1	21	0									22.13a
day2	S1	61	P	1	21	0									38.97a
day2	S1	62	P	1	27	0									35.50a
day2	S1	62	P	1	23	0									5.93
day2	S1	62	P	1	20	0									-8.51a
day2	S1	62	P	1	21	0									-19.86a
day2	S1	62	P	1	28	0									5.16
day2	S1	63	P	1	34	0									15.02
day2	S1	63	P	1	33	0									0.96
day2	S1	63	P	1	25	0									-10.68a
day3	S1	63	P	1	28	0									17.81
day3	S1	63	P	1	31	0									4.94
day3	S1	64	P	1	8	0									0.64
day3	S1	64	P	1	29	0									-8.82a
day3	S1	64	P	1	19	0									2.84
day3	S1	64	P	1	21	0									-2.37a
day3	S1	64	P	1	15	0									19.48
day3	S1	65	P	1	17	0									15.7
day3	S1	65	P	1	18	0									4.46
day3	S1	65	P	1	30	0									16.58
day3	S1	65	P	1	17	0									12.3
day3	S1	65	P	1	38	0									7.44
day3	S1	66	P	1	8	0									7.97
day3	S1	66	P	1	21	0									-6.07a
day3	S1	66	P	1	21	0									5.47
day3	S1	66	P	1	20	0									-.08a
day3	S1	66	P	1	42	0									23.39a
day3	S1	67	P	1	5	0									22.13a
day3	S1	67	P	1	12	0									19.33
day3	S1	67	P	1	15	0									20.84
day3	S1	67	P	1	4	0									16.10a
day3	S1	67	P	1	1	0									9.79a
day3	S1	68	P	1	5	0									9.00a
day3	S1	68	P	1	5	1									5.62
day3	S1	68	P	1	5	0									-4.41a
day3	S1	68	P	1	0	0									2.46a
day3	S1	68	P	1	2	0									11.68a
day3	S1	69	P	1	4	0									11.81a
day3	S1	69	P	1	3	0									7.17
day3	S1	69	P	1	0	0									-2.06a
day3	S1	69	P	1	0	0									9.55a
day3	S1	69	P	1	2	0
day3	S1	70	P	1	5	0
day3	S1	70	P	1	4	0
day3	S1	70	P	1	8	0
day3	S1	70	P	1	4	0
day3	S1	70	P	1	2	0
day3	S1	71	P	1	4	0
day3	S1	71	P	1	13	0
day3	S1	71	P	1	7	0
day3	S1	71	P	1	7	0
day3	S1	71	P	1	13	0
day3	S1	72	P	1	6	0
day3	S1	72	P	1	17	0
day3	S1	72	P	1	8	0
day3	S1	72	P	1	3	0
day3	S1	72	P	1	23	0
day3	S1	73	P	1	25	0
day3	S1	73	P	1	15	0
day3	S1	73	P	1	22	0
day3	S1	73	P	1	11	0
day3	S1	73	P	1	28	0
day3	S1	74	P	1	28	0
day3	S1	74	P	1	11	0
day3	S1	74	P	1	29	0
day3	S1	74	P	1	13	0
day3	S1	74	P	1	16	0
day3	S1	75	P	1	20	0
day3	S1	75	P	1	15	0
day3	S1	75	P	1	11	0									差异的 95% Wald 置信区间
day3	S1	75	P	1	5	0									上限
day3	S1	75	P	1	10	0									41.47a
day3	S1	76	P	1	3	0									-23.87a
day3	S1	76	P	1	8	0									51.44a
day3	S1	76	P	1	7	0									-25.15a
day3	S1	76	P	1	26	0									51.80a
day3	S1	76	P	1	12	0									-32.09a
day3	S1	77	P	1	20	0									33.01a
day3	S1	77	P	1	11	0									-17.30a
day3	S1	77	P	1	19	0									38.24a
day3	S1	77	P	1	22	0									-17.63a
day3	S1	77	P	1	12	0
day3	S1	78	P	1	28	0
day3	S1	78	P	1	28	0
day3	S1	78	P	1	10	0
day3	S1	78	P	1	7	0
day3	S1	78	P	1	8	0
day3	S1	79	P	1	11	0
day3	S1	79	P	1	51	0
day3	S1	79	P	1	16	0
day3	S1	79	P	1	16	0
day3	S1	79	P	1	10	0
day3	S1	80	P	1	15	0
day3	S1	80	P	1	11	0
day3	S1	80	P	1	10	0
day3	S1	80	P	1	15	0
day3	S1	80	P	1	21	0
day3	S1	81	P	1	7	0
day3	S1	81	P	1	23	0
day3	S1	81	P	1	31	0
day3	S1	81	P	1	10	0
day3	S1	81	P	1	21	0
day3	S1	82	P	1	19	0
day3	S1	82	P	1	18	0
day3	S1	82	P	1	10	0
day3	S1	82	P	1	18	0
day3	S1	82	P	1	5	0
day3	S1	83	P	1	13	0
day3	S1	83	P	1	4	0
day3	S1	83	P	1	17	0
day3	S1	83	P	1	14	0
day3	S1	83	P	1	13	0
day3	S1	84	P	1	30	0
day3	S1	84	P	1	6	0
day3	S1	84	P	1	3	0
day3	S1	84	P	1	28	0
day3	S1	84	P	1	23	0
day4	M3	85	C	0.414634	48	0
day4	M3	85	C	0.414634	59	2
day4	M3	85	C	0.414634	74	0
day4	M3	85	C	0.414634	27	0
day4	M3	86	C	0.414634	71	0
day4	M3	86	C	0.414634	85	0
day4	M3	86	C	0.414634	50	10
day4	M3	86	C	0.414634	30	1
day4	M3	87	C	0.414634	48	5
day4	M3	87	C	0.414634	62	2
day4	M3	87	C	0.414634	58	0
day4	M3	87	C	0.414634	62	3
day4	M3	88	C	0.414634	45	0
day4	M3	88	C	0.414634	33	0
day4	M3	88	C	0.414634	59	0
day4	M3	88	C	0.414634	54	4
day4	M3	89	C	0.414634	63	0
day4	M3	89	C	0.414634	51	1
day4	M3	89	C	0.414634	96	0
day4	M3	89	C	0.414634	66	1
day4	M3	90	C	0.414634	67	2
day4	M3	90	C	0.414634	107	0
day4	M3	90	C	0.414634	74	0
day4	M3	90	C	0.414634	98	0
day4	M3	91	C	0.414634	109	0
day4	M3	91	C	0.414634	134	1
day4	M3	91	C	0.414634	117	1
day4	M3	91	C	0.414634	36	0
day4	M3	92	C	0.414634	81	9
day4	M3	92	C	0.414634	40	0
day4	M3	92	C	0.414634	47	0
day4	M3	92	C	0.414634	37	2
day4	M3	93	C	0.414634	41	1
day4	M3	93	C	0.414634	114	1
day4	M3	93	C	0.414634	92	0
day4	M3	93	C	0.414634	88	0
day4	M3	94	C	0.414634	95	0
day4	M3	94	C	0.414634	58	0
day4	M3	94	C	0.414634	120	0
day4	M3	95	C	0.414634	132	0
day4	M3	95	C	0.414634	86	0
day4	M3	95	C	0.414634	145	0
day4	M3	96	C	0.414634	12	9
day4	M3	96	C	0.414634	46	15
day4	M3	96	C	0.414634	48	7
day4	M3	97	C	0.414634	47	0
day4	M3	97	C	0.414634	70	0
day4	M3	97	C	0.414634	82	0
day4	M3	98	C	0.414634	81	2
day4	M3	98	C	0.414634	26	1
day4	M3	98	C	0.414634	34	5
day4	M3	99	C	0.414634	44	3
day4	M3	99	C	0.414634	129	2
day4	M3	99	C	0.414634	63	0
day4	M3	100	P	0.585366	6	0
day4	M3	100	P	0.585366	14	0
day4	M3	101	P	0.585366	4	0
day4	M3	101	P	0.585366	20	0
day4	M3	102	P	0.585366	19	0
day4	M3	102	P	0.585366	8	0
day4	M3	103	P	0.585366	8	0
day4	M3	103	P	0.585366	21	1
day4	M3	104	P	0.585366	11	3
day4	M3	104	P	0.585366	67	0
day4	M3	105	P	0.585366	115	0
day4	M3	105	P	0.585366	116	0
day4	M3	106	P	0.585366	30	2
day4	M3	106	P	0.585366	5	0
day4	M3	107	P	0.585366	49	4
day4	M3	107	P	0.585366	16	0
day4	M3	108	P	0.585366	17	0
day4	M3	108	P	0.585366	17	0
day4	M3	109	P	0.585366	18	0
day4	M3	109	P	0.585366	15	0
day4	M3	110	P	0.585366	9	0
day4	M3	110	P	0.585366	13	0
day4	M3	111	P	0.585366	8	0
day4	M3	111	P	0.585366	16	1
day4	M3	112	P	0.585366	35	0
day4	M3	112	P	0.585366	29	0
day4	M3	113	P	0.585366	65	1
day4	M3	113	P	0.585366	29	0
day4	M3	114	P	0.585366	29	0
day4	M3	114	P	0.585366	11	0
day5	M4	115	P	0.145455	36	7
day5	M4	115	P	0.145455	14	0
day5	M4	116	P	0.145455	27	1
day5	M4	116	P	0.145455	28	0
day5	M4	117	P	0.145455	28	0
day5	M4	117	P	0.145455	16	0
day5	M4	118	P	0.145455	4	2
day5	M4	118	P	0.145455	8	0
day5	M4	119	P	0.145455	12	0
day5	M4	119	P	0.145455	5	1
day5	M4	120	P	0.145455	16	1
day5	M4	120	P	0.145455	14	0
day5	M4	121	P	0.145455	14	0
day5	M4	121	P	0.145455	16	0
day5	M4	122	P	0.145455	6	0
day5	M4	122	P	0.145455	8	0
day5	M4	123	P	0.145455	4	0
day5	M4	123	P	0.145455	3	2
day5	M4	124	P	0.145455	3	0
day5	M4	124	P	0.145455	2	1
day5	M4	125	P	0.145455	5	1
day5	M4	125	P	0.145455	12	1
day5	M4	126	P	0.145455	28	0
day5	M4	126	P	0.145455	44	2
day5	M4	127	C	0.854545	85	1
day5	M4	127	C	0.854545	33	0
day5	M4	127	C	0.854545	62	2
day5	M4	127	C	0.854545	15	2
day5	M4	128	C	0.854545	20	1
day5	M4	128	C	0.854545	53	2
day5	M4	128	C	0.854545	34	1
day5	M4	128	C	0.854545	27	0
day5	M4	129	C	0.854545	48	0
day5	M4	129	C	0.854545	79	0
day5	M4	129	C	0.854545	43	0
day5	M4	129	C	0.854545	70	0
day5	M4	130	C	0.854545	54	0
day5	M4	130	C	0.854545	33	0
day5	M4	130	C	0.854545	23	0
day5	M4	130	C	0.854545	32	1
day5	M4	131	C	0.854545	76	0
day5	M4	131	C	0.854545	30	0
day5	M4	131	C	0.854545	26	2
day5	M4	131	C	0.854545	25	1
day5	M4	132	C	0.854545	41	3
day5	M4	132	C	0.854545	60	1
day5	M4	132	C	0.854545	40	2
day5	M4	132	C	0.854545	34	0
day5	M4	133	C	0.854545	61	0
day5	M4	133	C	0.854545	50	1
day5	M4	133	C	0.854545	50	0
day5	M4	133	C	0.854545	78	0
day5	M4	134	C	0.854545	34	0
day5	M4	134	C	0.854545	39	0
day5	M4	134	C	0.854545	25	1
day5	M4	134	C	0.854545	51	1
day5	M4	135	C	0.854545	30	1
day5	M4	135	C	0.854545	27	0
day5	M4	135	C	0.854545	14	1
day5	M4	135	C	0.854545	23	2
day5	M4	136	C	0.854545	19	0
day5	M4	136	C	0.854545	29	0
day5	M4	136	C	0.854545	35	0
day5	M4	137	C	0.854545	64	0
day5	M4	137	C	0.854545	31	0
day5	M4	137	C	0.854545	36	0
day5	M4	138	C	0.854545	24	1
day5	M4	138	C	0.854545	29	0
day5	M4	138	C	0.854545	63	4
day5	M4	139	C	0.854545	24	3
day5	M4	139	C	0.854545	32	0
day5	M4	139	C	0.854545	11	2
day5	M4	140	C	0.854545	27	0
day5	M4	140	C	0.854545	50	4
day5	M4	140	C	0.854545	34	0
day6	M5	141	P	0.666667	25	0
day6	M5	141	P	0.666667	24	0
day6	M5	141	P	0.666667	18	0
day6	M5	141	P	0.666667	19	0
day6	M5	141	P	0.666667	17	0
day6	M5	142	P	0.666667	8	1
day6	M5	142	P	0.666667	11	0
day6	M5	142	P	0.666667	10	0
day6	M5	142	P	0.666667	14	1
day6	M5	142	P	0.666667	5	0
day6	M5	143	P	0.666667	23	0
day6	M5	143	P	0.666667	62	0
day6	M5	143	P	0.666667	15	0
day6	M5	143	P	0.666667	17	0
day6	M5	143	P	0.666667	12	0
day6	M5	144	P	0.666667	17	0
day6	M5	144	P	0.666667	18	0
day6	M5	144	P	0.666667	5	0
day6	M5	144	P	0.666667	17	1
day6	M5	144	P	0.666667	11	0
day6	M5	145	P	0.666667	24	1
day6	M5	145	P	0.666667	3	5
day6	M5	145	P	0.666667	13	0
day6	M5	145	P	0.666667	12	0
day6	M5	145	P	0.666667	14	0
day6	M5	146	P	0.666667	6	0
day6	M5	146	P	0.666667	15	1
day6	M5	146	P	0.666667	16	0
day6	M5	146	P	0.666667	19	1
day6	M5	146	P	0.666667	15	0
day6	M5	147	P	0.666667	13	0
day6	M5	147	P	0.666667	18	2
day6	M5	147	P	0.666667	21	0
day6	M5	147	P	0.666667	16	0
day6	M5	147	P	0.666667	2	0
day6	M5	148	P	0.666667	13	1
day6	M5	148	P	0.666667	8	0
day6	M5	148	P	0.666667	7	0
day6	M5	148	P	0.666667	3	0
day6	M5	148	P	0.666667	10	0
day6	M5	149	P	0.666667	41	0
day6	M5	149	P	0.666667	40	0
day6	M5	149	P	0.666667	13	0
day6	M5	149	P	0.666667	8	0
day6	M5	149	P	0.666667	12	0
day6	M5	150	P	0.666667	91	0
day6	M5	150	P	0.666667	35	0
day6	M5	150	P	0.666667	128	1
day6	M5	150	P	0.666667	25	0
day6	M5	150	P	0.666667	26	0
day6	M5	151	P	0.666667	22	0
day6	M5	151	P	0.666667	25	1
day6	M5	151	P	0.666667	13	0
day6	M5	151	P	0.666667	21	0
day6	M5	151	P	0.666667	16	1
day6	M5	152	P	0.666667	16	1
day6	M5	152	P	0.666667	17	2
day6	M5	152	P	0.666667	5	0
day6	M5	152	P	0.666667	10	0
day6	M5	152	P	0.666667	7	0
day6	M5	153	P	0.666667	11	0
day6	M5	153	P	0.666667	12	0
day6	M5	153	P	0.666667	5	0
day6	M5	153	P	0.666667	16	0
day6	M5	153	P	0.666667	3	0
day6	M5	154	P	0.666667	1	0
day6	M5	154	P	0.666667	13	0
day6	M5	154	P	0.666667	7	0
day6	M5	154	P	0.666667	21	1
day6	M5	154	P	0.666667	18	0
day6	M5	155	P	0.666667	15	0
day6	M5	155	P	0.666667	14	0
day6	M5	155	P	0.666667	28	0
day6	M5	155	P	0.666667	16	0
day6	M5	155	P	0.666667	20	0
day6	M5	156	P	0.666667	19	0
day6	M5	156	P	0.666667	60	0
day6	M5	156	P	0.666667	53	0
day6	M5	156	P	0.666667	20	0
day6	M5	156	P	0.666667	12	0
day6	M5	157	P	0.666667	10	0
day6	M5	157	P	0.666667	16	0
day6	M5	157	P	0.666667	7	0
day6	M5	157	P	0.666667	6	0
day6	M5	157	P	0.666667	25	0
day6	M5	158	P	0.666667	7	0
day6	M5	158	P	0.666667	12	0
day6	M5	158	P	0.666667	18	0
day6	M5	158	P	0.666667	6	0
day6	M5	158	P	0.666667	5	0
day6	M5	159	C	0.333333	48	0
day6	M5	159	C	0.333333	18	0
day6	M5	160	C	0.333333	31	0
day6	M5	160	C	0.333333	21	2
day6	M5	161	C	0.333333	64	12
day6	M5	161	C	0.333333	31	1
day6	M5	162	C	0.333333	48	1
day6	M5	162	C	0.333333	90	14
day6	M5	163	C	0.333333	70	2
day6	M5	163	C	0.333333	45	0
day6	M5	164	C	0.333333	69	0
day6	M5	164	C	0.333333	65	0
day6	M5	165	C	0.333333	53	0
day6	M5	165	C	0.333333	38	0
day6	M5	166	C	0.333333	54	0
day6	M5	166	C	0.333333	37	0
day6	M5	167	C	0.333333	32	0
day6	M5	167	C	0.333333	12	0
day6	M5	168	C	0.333333	60	0
day6	M5	168	C	0.333333	45	0
day6	M5	168	C	0.333333	39	0

## Sheet: 不同斑块结实率
Day	Patch	Ramet	Stigma morphology	Ratio	set
day1	M1	1	P	0.564103	1
day1	M1	1	P	0.564103	1
day1	M1	1	P	0.564103	0
day1	M1	1	P	0.564103	0
day1	M1	1	P	0.564103	0
day1	M1	1	P	0.564103	1
day1	M1	1	P	0.564103	1
day1	M1	1	P	0.564103	1
day1	M1	1	P	0.564103	1
day1	M1	1	P	0.564103	1
day1	M1	1	P	0.564103	1
day1	M1	1	P	0.564103	1
SET	M1	1	P	0.564103	0
day1	M1	2	P	0.564103	0
day1	M1	2	P	0.564103	0
day1	M1	2	P	0.564103	1
day1	M1	2	P	0.564103	1
day1	M1	2	P	0.564103	1
day1	M1	2	P	0.564103	0
day1	M1	2	P	0.564103	0
day1	M1	2	P	0.564103	0
day1	M1	2	P	0.564103	0
day1	M1	2	P	0.564103	0
day1	M1	2	P	0.564103	0
day1	M1	2	P	0.564103	0
day1	M1	2	P	0.564103	1
day1	M1	3	P	0.564103	1
day1	M1	3	P	0.564103	0
day1	M1	3	P	0.564103	0
day1	M1	3	P	0.564103	0
day1	M1	3	P	0.564103	1
day1	M1	3	P	0.564103	1
day1	M1	3	P	0.564103	1
day1	M1	3	P	0.564103	0
day1	M1	3	P	0.564103	0
day1	M1	3	P	0.564103	0
day1	M1	3	P	0.564103	0
day1	M1	3	P	0.564103	0
day1	M1	3	P	0.564103	0
day1	M1	4	P	0.564103	0
day1	M1	4	P	0.564103	1
day1	M1	4	P	0.564103	1
day1	M1	4	P	0.564103	1
day1	M1	4	P	0.564103	1
day1	M1	4	P	0.564103	1
day1	M1	4	P	0.564103	1
day1	M1	4	P	0.564103	0
day1	M1	4	P	0.564103	0
day1	M1	4	P	0.564103	0
day1	M1	4	P	0.564103	0
day1	M1	4	P	0.564103	1
day1	M1	4	P	0.564103	0
day1	M1	5	P	0.564103	0
day1	M1	5	P	0.564103	0
day1	M1	5	P	0.564103	0
day1	M1	5	P	0.564103	1
day1	M1	5	P	0.564103	1
day1	M1	5	P	0.564103	1
day1	M1	5	P	0.564103	0
day1	M1	5	P	0.564103	0
day1	M1	5	P	0.564103	0
day1	M1	5	P	0.564103	0
day1	M1	5	P	0.564103	0
day1	M1	5	P	0.564103	0
day1	M1	5	P	0.564103	0
day1	M1	6	P	0.564103	1
day1	M1	6	P	0.564103	1
day1	M1	6	P	0.564103	1
day1	M1	6	P	0.564103	0
day1	M1	6	P	0.564103	0
day1	M1	6	P	0.564103	0
day1	M1	6	P	0.564103	0
day1	M1	6	P	0.564103	0
day1	M1	6	P	0.564103	0
day1	M1	6	P	0.564103	0
day1	M1	6	P	0.564103	0
day1	M1	6	P	0.564103	0
day1	M1	6	P	0.564103	0
day1	M1	7	P	0.564103	0
day1	M1	7	P	0.564103	0
day1	M1	7	P	0.564103	1
day1	M1	7	P	0.564103	1
day1	M1	7	P	0.564103	1
day1	M1	7	P	0.564103	1
day1	M1	7	P	0.564103	0
day1	M1	7	P	0.564103	0
day1	M1	7	P	0.564103	0
day1	M1	7	P	0.564103	0
day1	M1	7	P	0.564103	0
day1	M1	7	P	0.564103	0
day1	M1	7	P	0.564103	1
day1	M1	8	P	0.564103	1
day1	M1	8	P	0.564103	0
day1	M1	8	P	0.564103	0
day1	M1	8	P	0.564103	0
day1	M1	8	P	0.564103	0
day1	M1	8	P	0.564103	0
day1	M1	8	P	0.564103	0
day1	M1	8	P	0.564103	0
day1	M1	8	P	0.564103	0
day1	M1	8	P	0.564103	1
day1	M1	8	P	0.564103	1
day1	M1	8	P	0.564103	0
day1	M1	8	P	0.564103	0
day1	M1	9	P	0.564103	0
day1	M1	9	P	0.564103	0
day1	M1	9	P	0.564103	0
day1	M1	9	P	0.564103	0
day1	M1	9	P	0.564103	0
day1	M1	9	P	0.564103	0
day1	M1	9	P	0.564103	1
day1	M1	9	P	0.564103	1
day1	M1	9	P	0.564103	1
day1	M1	9	P	0.564103	1
day1	M1	9	P	0.564103	0
day1	M1	9	P	0.564103	0
day1	M1	9	P	0.564103	0
day1	M1	10	P	0.564103	0
day1	M1	10	P	0.564103	0
day1	M1	10	P	0.564103	0
day1	M1	10	P	0.564103	1
day1	M1	10	P	0.564103	1
day1	M1	10	P	0.564103	1
day1	M1	10	P	0.564103	1
day1	M1	10	P	0.564103	1
day1	M1	10	P	0.564103	1
day1	M1	10	P	0.564103	0
day1	M1	10	P	0.564103	0
day1	M1	10	P	0.564103	0
day1	M1	10	P	0.564103	0
day1	M1	11	P	0.564103	1
day1	M1	11	P	0.564103	1
day1	M1	11	P	0.564103	1
day1	M1	11	P	0.564103	0
day1	M1	11	P	0.564103	0
day1	M1	11	P	0.564103	0
day1	M1	11	P	0.564103	0
day1	M1	11	P	0.564103	0
day1	M1	11	P	0.564103	0
day1	M1	11	P	0.564103	0
day1	M1	11	P	0.564103	1
day1	M1	11	P	0.564103	0
day1	M1	11	P	0.564103	0
day1	M1	12	P	0.564103	0
day1	M1	12	P	0.564103	0
day1	M1	12	P	0.564103	1
day1	M1	12	P	0.564103	1
day1	M1	12	P	0.564103	0
day1	M1	12	P	0.564103	0
day1	M1	12	P	0.564103	0
day1	M1	12	P	0.564103	0
day1	M1	12	P	0.564103	0
day1	M1	12	P	0.564103	0
day1	M1	12	P	0.564103	0
day1	M1	12	P	0.564103	0
day1	M1	12	P	0.564103	1
day1	M1	13	P	0.564103	1
day1	M1	13	P	0.564103	0
day1	M1	13	P	0.564103	0
day1	M1	13	P	0.564103	0
day1	M1	13	P	0.564103	0
day1	M1	13	P	0.564103	0
day1	M1	13	P	0.564103	0
day1	M1	13	P	0.564103	0
day1	M1	13	P	0.564103	0
day1	M1	13	P	0.564103	1
day1	M1	13	P	0.564103	1
day1	M1	13	P	0.564103	0
day1	M1	13	P	0.564103	0
day1	M1	14	P	0.564103	0
day1	M1	14	P	0.564103	0
day1	M1	14	P	0.564103	0
day1	M1	14	P	0.564103	0
day1	M1	14	P	0.564103	0
day1	M1	14	P	0.564103	0
day1	M1	14	P	0.564103	1
day1	M1	14	P	0.564103	1
day1	M1	14	P	0.564103	1
day1	M1	14	P	0.564103	1
day1	M1	14	P	0.564103	1
day1	M1	14	P	0.564103	1
day1	M1	14	P	0.564103	0
day1	M1	15	P	0.564103	0
day1	M1	15	P	0.564103	0
day1	M1	15	P	0.564103	0
day1	M1	15	P	0.564103	1
day1	M1	15	P	0.564103	1
day1	M1	15	P	0.564103	0
day1	M1	15	P	0.564103	0
day1	M1	15	P	0.564103	0
day1	M1	15	P	0.564103	0
day1	M1	15	P	0.564103	0
day1	M1	15	P	0.564103	0
day1	M1	15	P	0.564103	0
day1	M1	15	P	0.564103	0
day1	M1	16	C	0.435897	0
day1	M1	16	C	0.435897	0
day1	M1	16	C	0.435897	0
day1	M1	16	C	0.435897	0
day1	M1	16	C	0.435897	0
day1	M1	16	C	0.435897	1
day1	M1	16	C	0.435897	1
day1	M1	16	C	0.435897	1
day1	M1	16	C	0.435897	0
day1	M1	17	C	0.435897	0
day1	M1	17	C	0.435897	1
day1	M1	17	C	0.435897	1
day1	M1	17	C	0.435897	1
day1	M1	17	C	0.435897	1
day1	M1	17	C	0.435897	1
day1	M1	17	C	0.435897	1
day1	M1	17	C	0.435897	0
day1	M1	17	C	0.435897	0
day1	M1	18	C	0.435897	0
day1	M1	18	C	0.435897	0
day1	M1	18	C	0.435897	1
day1	M1	18	C	0.435897	0
day1	M1	18	C	0.435897	0
day1	M1	18	C	0.435897	0
day1	M1	18	C	0.435897	0
day1	M1	18	C	0.435897	1
day1	M1	18	C	0.435897	1
day1	M1	19	C	0.435897	1
day1	M1	19	C	0.435897	1
day1	M1	19	C	0.435897	0
day1	M1	19	C	0.435897	0
day1	M1	19	C	0.435897	0
day1	M1	19	C	0.435897	0
day1	M1	19	C	0.435897	0
day1	M1	19	C	0.435897	0
day1	M1	19	C	0.435897	1
day1	M1	20	C	0.435897	1
day1	M1	20	C	0.435897	0
day1	M1	20	C	0.435897	0
day1	M1	20	C	0.435897	0
day1	M1	20	C	0.435897	1
day1	M1	20	C	0.435897	1
day1	M1	20	C	0.435897	1
day1	M1	20	C	0.435897	0
day1	M1	20	C	0.435897	0
day1	M1	20	C	0.435897	0
day1	M1	21	C	0.435897	0
day1	M1	21	C	0.435897	0
day1	M1	21	C	0.435897	0
day1	M1	21	C	0.435897	0
day1	M1	21	C	0.435897	1
day1	M1	21	C	0.435897	1
day1	M1	21	C	0.435897	1
day1	M1	21	C	0.435897	0
day1	M1	21	C	0.435897	0
day1	M1	21	C	0.435897	0
day1	M1	22	C	0.435897	0
day1	M1	22	C	0.435897	0
day1	M1	22	C	0.435897	0
day1	M1	22	C	0.435897	0
day1	M1	22	C	0.435897	1
day1	M1	22	C	0.435897	1
day1	M1	22	C	0.435897	1
day1	M1	22	C	0.435897	1
day1	M1	22	C	0.435897	1
day1	M1	22	C	0.435897	0
day1	M1	23	C	0.435897	0
day1	M1	23	C	0.435897	0
day1	M1	23	C	0.435897	0
day1	M1	23	C	0.435897	0
day1	M1	23	C	0.435897	1
day1	M1	23	C	0.435897	1
day1	M1	23	C	0.435897	1
day1	M1	23	C	0.435897	1
day1	M1	23	C	0.435897	1
day1	M1	23	C	0.435897	1
day1	M1	24	C	0.435897	1
day1	M1	24	C	0.435897	1
day1	M1	24	C	0.435897	0
day1	M1	24	C	0.435897	0
day1	M1	24	C	0.435897	1
day1	M1	24	C	0.435897	1
day1	M1	24	C	0.435897	1
day1	M1	24	C	0.435897	1
day1	M1	24	C	0.435897	1
day1	M1	24	C	0.435897	0
day1	M1	25	C	0.435897	0
day1	M1	25	C	0.435897	0
day1	M1	25	C	0.435897	0
day1	M1	25	C	0.435897	0
day1	M1	25	C	0.435897	1
day1	M1	25	C	0.435897	1
day1	M1	25	C	0.435897	1
day1	M1	25	C	0.435897	1
day1	M1	25	C	0.435897	0
day1	M1	25	C	0.435897	0
day1	M1	26	C	0.435897	0
day1	M1	26	C	0.435897	0
day1	M1	26	C	0.435897	0
day1	M1	26	C	0.435897	0
day1	M1	26	C	0.435897	1
day1	M1	26	C	0.435897	0
day1	M1	26	C	0.435897	0
day1	M1	26	C	0.435897	0
day1	M1	26	C	0.435897	0
day1	M1	26	C	0.435897	0
day1	M1	27	C	0.435897	0
day1	M1	27	C	0.435897	0
day1	M1	27	C	0.435897	0
day1	M1	27	C	0.435897	0
day1	M1	27	C	0.435897	1
day1	M1	27	C	0.435897	1
day1	M1	27	C	0.435897	1
day1	M1	27	C	0.435897	1
day1	M1	27	C	0.435897	0
day1	M1	27	C	0.435897	0
day1	M1	28	C	0.435897	0
day1	M1	28	C	0.435897	0
day1	M1	28	C	0.435897	0
day1	M1	28	C	0.435897	0
day1	M1	28	C	0.435897	0
day1	M1	28	C	0.435897	0
day1	M1	28	C	0.435897	0
day1	M1	28	C	0.435897	0
day1	M1	28	C	0.435897	0
day1	M1	28	C	0.435897	0
day1	M1	29	C	0.435897	0
day1	M1	29	C	0.435897	0
day1	M1	29	C	0.435897	0
day1	M1	29	C	0.435897	0
day1	M1	29	C	0.435897	0
day1	M1	29	C	0.435897	1
day1	M1	29	C	0.435897	0
day1	M1	29	C	0.435897	0
day1	M1	29	C	0.435897	0
day1	M1	29	C	0.435897	0
day1	M1	30	C	0.435897	1
day1	M1	30	C	0.435897	1
day1	M1	30	C	0.435897	1
day1	M1	30	C	0.435897	1
day1	M1	30	C	0.435897	1
day1	M1	30	C	0.435897	0
day1	M1	30	C	0.435897	0
day1	M1	30	C	0.435897	0
day1	M1	30	C	0.435897	0
day1	M1	30	C	0.435897	0
day1	M2	31	P	0.0865385	1
day1	M2	31	P	0.0865385	1
day1	M2	31	P	0.0865385	1
day1	M2	31	P	0.0865385	0
day1	M2	31	P	0.0865385	0
day1	M2	31	P	0.0865385	1
day1	M2	31	P	0.0865385	1
day1	M2	31	P	0.0865385	1
day1	M2	31	P	0.0865385	1
day1	M2	31	P	0.0865385	0
day1	M2	31	P	0.0865385	1
day1	M2	31	P	0.0865385	0
day1	M2	31	P	0.0865385	0
day1	M2	31	P	0.0865385	0
day1	M2	31	P	0.0865385	0
day1	M2	32	P	0.0865385	1
day1	M2	32	P	0.0865385	1
day1	M2	32	P	0.0865385	1
day1	M2	32	P	0.0865385	0
day1	M2	32	P	0.0865385	0
day1	M2	32	P	0.0865385	1
day1	M2	32	P	0.0865385	1
day1	M2	32	P	0.0865385	0
day1	M2	32	P	0.0865385	0
day1	M2	32	P	0.0865385	0
day1	M2	32	P	0.0865385	1
day1	M2	32	P	0.0865385	0
day1	M2	32	P	0.0865385	0
day1	M2	32	P	0.0865385	0
day1	M2	32	P	0.0865385	0
day1	M2	33	P	0.0865385	1
day1	M2	33	P	0.0865385	1
day1	M2	33	P	0.0865385	1
day1	M2	33	P	0.0865385	0
day1	M2	33	P	0.0865385	0
day1	M2	33	P	0.0865385	1
day1	M2	33	P	0.0865385	1
day1	M2	33	P	0.0865385	0
day1	M2	33	P	0.0865385	0
day1	M2	33	P	0.0865385	0
day1	M2	33	P	0.0865385	1
day1	M2	33	P	0.0865385	1
day1	M2	33	P	0.0865385	0
day1	M2	33	P	0.0865385	0
day1	M2	33	P	0.0865385	0
day1	M2	34	C	0.913462	1
day1	M2	34	C	0.913462	0
day1	M2	34	C	0.913462	0
day1	M2	34	C	0.913462	0
day1	M2	34	C	0.913462	0
day1	M2	34	C	0.913462	0
day1	M2	34	C	0.913462	0
day1	M2	34	C	0.913462	0
day1	M2	34	C	0.913462	0
day1	M2	34	C	0.913462	0
day1	M2	34	C	0.913462	1
day1	M2	34	C	0.913462	0
day1	M2	34	C	0.913462	0
day1	M2	34	C	0.913462	0
day1	M2	34	C	0.913462	0
day1	M2	34	C	0.913462	0
day1	M2	34	C	0.913462	0
day1	M2	34	C	0.913462	0
day1	M2	35	C	0.913462	0
day1	M2	35	C	0.913462	0
day1	M2	35	C	0.913462	1
day1	M2	35	C	0.913462	1
day1	M2	35	C	0.913462	0
day1	M2	35	C	0.913462	0
day1	M2	35	C	0.913462	0
day1	M2	35	C	0.913462	0
day1	M2	35	C	0.913462	0
day1	M2	35	C	0.913462	0
day1	M2	35	C	0.913462	0
day1	M2	35	C	0.913462	0
day1	M2	35	C	0.913462	1
day1	M2	35	C	0.913462	0
day1	M2	35	C	0.913462	0
day1	M2	35	C	0.913462	0
day1	M2	35	C	0.913462	0
day1	M2	35	C	0.913462	0
day1	M2	36	C	0.913462	0
day1	M2	36	C	0.913462	0
day1	M2	36	C	0.913462	0
day1	M2	36	C	0.913462	0
day1	M2	36	C	0.913462	1
day1	M2	36	C	0.913462	1
day1	M2	36	C	0.913462	1
day1	M2	36	C	0.913462	1
day1	M2	36	C	0.913462	0
day1	M2	36	C	0.913462	0
day1	M2	36	C	0.913462	0
day1	M2	36	C	0.913462	0
day1	M2	36	C	0.913462	0
day1	M2	36	C	0.913462	0
day1	M2	36	C	0.913462	1
day1	M2	36	C	0.913462	1
day1	M2	36	C	0.913462	0
day1	M2	36	C	0.913462	0
day1	M2	37	C	0.913462	0
day1	M2	37	C	0.913462	0
day1	M2	37	C	0.913462	0
day1	M2	37	C	0.913462	0
day1	M2	37	C	0.913462	0
day1	M2	37	C	0.913462	0
day1	M2	37	C	0.913462	1
day1	M2	37	C	0.913462	0
day1	M2	37	C	0.913462	0
day1	M2	37	C	0.913462	0
day1	M2	37	C	0.913462	0
day1	M2	37	C	0.913462	0
day1	M2	37	C	0.913462	0
day1	M2	37	C	0.913462	0
day1	M2	37	C	0.913462	0
day1	M2	37	C	0.913462	0
day1	M2	37	C	0.913462	0
day1	M2	37	C	0.913462	0
day1	M2	38	C	0.913462	0
day1	M2	38	C	0.913462	0
day1	M2	38	C	0.913462	0
day1	M2	38	C	0.913462	0
day1	M2	38	C	0.913462	0
day1	M2	38	C	0.913462	0
day1	M2	38	C	0.913462	0
day1	M2	38	C	0.913462	0
day1	M2	38	C	0.913462	0
day1	M2	38	C	0.913462	0
day1	M2	38	C	0.913462	0
day1	M2	38	C	0.913462	0
day1	M2	38	C	0.913462	0
day1	M2	38	C	0.913462	0
day1	M2	38	C	0.913462	0
day1	M2	38	C	0.913462	0
day1	M2	38	C	0.913462	0
day1	M2	38	C	0.913462	0
day1	M2	39	C	0.913462	1
day1	M2	39	C	0.913462	0
day1	M2	39	C	0.913462	0
day1	M2	39	C	0.913462	0
day1	M2	39	C	0.913462	0
day1	M2	39	C	0.913462	1
day1	M2	39	C	0.913462	0
day1	M2	39	C	0.913462	0
day1	M2	39	C	0.913462	0
day1	M2	39	C	0.913462	0
day1	M2	39	C	0.913462	0
day1	M2	39	C	0.913462	0
day1	M2	39	C	0.913462	0
day1	M2	39	C	0.913462	0
day1	M2	39	C	0.913462	0
day1	M2	39	C	0.913462	0
day1	M2	39	C	0.913462	0
day1	M2	39	C	0.913462	0
day1	M2	40	C	0.913462	0
day1	M2	40	C	0.913462	0
day1	M2	40	C	0.913462	0
day1	M2	40	C	0.913462	0
day1	M2	40	C	0.913462	0
day1	M2	40	C	0.913462	0
day1	M2	40	C	0.913462	1
day1	M2	40	C	0.913462	0
day1	M2	40	C	0.913462	0
day1	M2	40	C	0.913462	0
day1	M2	40	C	0.913462	0
day1	M2	40	C	0.913462	0
day1	M2	40	C	0.913462	0
day1	M2	40	C	0.913462	0
day1	M2	40	C	0.913462	0
day1	M2	40	C	0.913462	0
day1	M2	40	C	0.913462	1
day1	M2	40	C	0.913462	1
day1	M2	41	C	0.913462	0
day1	M2	41	C	0.913462	0
day1	M2	41	C	0.913462	0
day1	M2	41	C	0.913462	0
day1	M2	41	C	0.913462	0
day1	M2	41	C	0.913462	0
day1	M2	41	C	0.913462	0
day1	M2	41	C	0.913462	0
day1	M2	41	C	0.913462	0
day1	M2	41	C	0.913462	0
day1	M2	41	C	0.913462	0
day1	M2	41	C	0.913462	0
day1	M2	41	C	0.913462	0
day1	M2	41	C	0.913462	1
day1	M2	41	C	0.913462	0
day1	M2	41	C	0.913462	0
day1	M2	41	C	0.913462	0
day1	M2	41	C	0.913462	0
day1	M2	42	C	0.913462	0
day1	M2	42	C	0.913462	0
day1	M2	42	C	0.913462	0
day1	M2	42	C	0.913462	0
day1	M2	42	C	0.913462	0
day1	M2	42	C	0.913462	1
day1	M2	42	C	0.913462	1
day1	M2	42	C	0.913462	1
day1	M2	42	C	0.913462	0
day1	M2	42	C	0.913462	0
day1	M2	42	C	0.913462	0
day1	M2	42	C	0.913462	0
day1	M2	42	C	0.913462	0
day1	M2	42	C	0.913462	0
day1	M2	42	C	0.913462	0
day1	M2	42	C	0.913462	0
day1	M2	42	C	0.913462	0
day1	M2	42	C	0.913462	0
day1	M2	43	C	0.913462	0
day1	M2	43	C	0.913462	0
day1	M2	43	C	0.913462	1
day1	M2	43	C	0.913462	1
day1	M2	43	C	0.913462	0
day1	M2	43	C	0.913462	0
day1	M2	43	C	0.913462	0
day1	M2	43	C	0.913462	0
day1	M2	43	C	0.913462	0
day1	M2	43	C	0.913462	0
day1	M2	43	C	0.913462	0
day1	M2	43	C	0.913462	0
day1	M2	43	C	0.913462	0
day1	M2	43	C	0.913462	0
day1	M2	43	C	0.913462	0
day1	M2	43	C	0.913462	0
day1	M2	43	C	0.913462	0
day1	M2	44	C	0.913462	0
day1	M2	44	C	0.913462	0
day1	M2	44	C	0.913462	0
day1	M2	44	C	0.913462	0
day1	M2	44	C	0.913462	0
day1	M2	44	C	0.913462	1
day1	M2	44	C	0.913462	1
day1	M2	44	C	0.913462	0
day1	M2	44	C	0.913462	0
day1	M2	44	C	0.913462	0
day1	M2	44	C	0.913462	0
day1	M2	44	C	0.913462	0
day1	M2	44	C	0.913462	0
day1	M2	44	C	0.913462	0
day1	M2	44	C	0.913462	0
day1	M2	44	C	0.913462	0
day1	M2	44	C	0.913462	0
day1	M2	45	C	0.913462	0
day1	M2	45	C	0.913462	0
day1	M2	45	C	0.913462	0
day1	M2	45	C	0.913462	1
day1	M2	45	C	0.913462	0
day1	M2	45	C	0.913462	0
day1	M2	45	C	0.913462	0
day1	M2	45	C	0.913462	0
day1	M2	45	C	0.913462	1
day1	M2	45	C	0.913462	0
day1	M2	45	C	0.913462	0
day1	M2	45	C	0.913462	0
day1	M2	45	C	0.913462	0
day1	M2	45	C	0.913462	1
day1	M2	45	C	0.913462	0
day1	M2	45	C	0.913462	0
day1	M2	45	C	0.913462	0
day1	M2	46	C	0.913462	0
day1	M2	46	C	0.913462	1
day1	M2	46	C	0.913462	1
day1	M2	46	C	0.913462	0
day1	M2	46	C	0.913462	0
day1	M2	46	C	0.913462	0
day1	M2	46	C	0.913462	1
day1	M2	46	C	0.913462	0
day1	M2	46	C	0.913462	0
day1	M2	46	C	0.913462	0
day1	M2	46	C	0.913462	0
day1	M2	46	C	0.913462	0
day1	M2	46	C	0.913462	0
day1	M2	46	C	0.913462	0
day1	M2	46	C	0.913462	0
day1	M2	46	C	0.913462	0
day1	M2	46	C	0.913462	1
day1	M2	47	C	0.913462	0
day1	M2	47	C	0.913462	0
day1	M2	47	C	0.913462	0
day1	M2	47	C	0.913462	0
day1	M2	47	C	0.913462	1
day1	M2	47	C	0.913462	1
day1	M2	47	C	0.913462	0
day1	M2	47	C	0.913462	0
day1	M2	47	C	0.913462	0
day1	M2	47	C	0.913462	1
day1	M2	47	C	0.913462	0
day1	M2	47	C	0.913462	0
day1	M2	47	C	0.913462	0
day1	M2	47	C	0.913462	0
day1	M2	47	C	0.913462	0
day1	M2	47	C	0.913462	0
day1	M2	47	C	0.913462	0
day1	M2	48	C	0.913462	0
day1	M2	48	C	0.913462	0
day1	M2	48	C	0.913462	1
day1	M2	48	C	0.913462	1
day1	M2	48	C	0.913462	1
day1	M2	48	C	0.913462	0
day1	M2	48	C	0.913462	0
day1	M2	48	C	0.913462	0
day1	M2	48	C	0.913462	0
day1	M2	48	C	0.913462	0
day1	M2	48	C	0.913462	0
day1	M2	48	C	0.913462	0
day1	M2	48	C	0.913462	0
day1	M2	48	C	0.913462	0
day1	M2	48	C	0.913462	0
day1	M2	48	C	0.913462	0
day1	M2	48	C	0.913462	0
day2	S1	49	P	1	0
day2	S1	49	P	1	0
day2	S1	49	P	1	0
day2	S1	49	P	1	0
day2	S1	49	P	1	0
day2	S1	50	P	1	0
day2	S1	50	P	1	0
day2	S1	50	P	1	0
day2	S1	50	P	1	0
day2	S1	50	P	1	0
day2	S1	51	P	1	0
day2	S1	51	P	1	0
day2	S1	51	P	1	0
day2	S1	51	P	1	0
day2	S1	51	P	1	0
day2	S1	52	P	1	0
day2	S1	52	P	1	0
day2	S1	52	P	1	0
day2	S1	52	P	1	0
day2	S1	52	P	1	0
day2	S1	53	P	1	0
day2	S1	53	P	1	0
day2	S1	53	P	1	0
day2	S1	53	P	1	0
day2	S1	53	P	1	0
day2	S1	54	P	1	0
day2	S1	54	P	1	0
day2	S1	54	P	1	0
day2	S1	54	P	1	0
day2	S1	54	P	1	0
day2	S1	55	P	1	0
day2	S1	55	P	1	0
day2	S1	55	P	1	0
day2	S1	55	P	1	0
day2	S1	55	P	1	0
day2	S1	56	P	1	0
day2	S1	56	P	1	0
day2	S1	56	P	1	0
day2	S1	56	P	1	0
day2	S1	56	P	1	0
day2	S1	57	P	1	0
day2	S1	57	P	1	0
day2	S1	57	P	1	0
day2	S1	57	P	1	1
day2	S1	57	P	1	1
day2	S1	58	P	1	1
day2	S1	58	P	1	0
day2	S1	58	P	1	0
day2	S1	58	P	1	0
day2	S1	58	P	1	1
day2	S1	59	P	1	0
day2	S1	59	P	1	0
day2	S1	59	P	1	0
day2	S1	59	P	1	0
day2	S1	59	P	1	1
day2	S1	60	P	1	0
day2	S1	60	P	1	0
day2	S1	60	P	1	0
day2	S1	60	P	1	0
day2	S1	60	P	1	0
day2	S1	61	P	1	0
day2	S1	61	P	1	0
day2	S1	61	P	1	0
day2	S1	61	P	1	0
day2	S1	61	P	1	0
day2	S1	62	P	1	1
day2	S1	62	P	1	0
day2	S1	62	P	1	1
day2	S1	62	P	1	0
day2	S1	62	P	1	0
day2	S1	63	P	1	0
day2	S1	63	P	1	0
day2	S1	63	P	1	0
day2	S1	63	P	1	1
day2	S1	63	P	1	0
day2	S1	64	P	1	0
day2	S1	64	P	1	0
day2	S1	64	P	1	0
day2	S1	64	P	1	0
day2	S1	64	P	1	0
day2	S1	65	P	1	0
day2	S1	65	P	1	0
day2	S1	65	P	1	0
day2	S1	65	P	1	1
day2	S1	65	P	1	1
day2	S1	66	P	1	0
day2	S1	66	P	1	0
day2	S1	66	P	1	1
day2	S1	66	P	1	0
day2	S1	66	P	1	1
day2	S1	67	P	1	0
day2	S1	67	P	1	0
day2	S1	67	P	1	0
day2	S1	67	P	1	0
day2	S1	67	P	1	1
day2	S1	68	P	1	0
day2	S1	68	P	1	1
day2	S1	68	P	1	0
day2	S1	68	P	1	1
day2	S1	68	P	1	0
day2	S1	69	P	1	0
day2	S1	69	P	1	0
day2	S1	69	P	1	1
day2	S1	69	P	1	0
day2	S1	70	P	1	0
day2	S1	70	P	1	0
day2	S1	70	P	1	0
day2	S1	70	P	1	0
day2	S1	71	P	1	0
day2	S1	71	P	1	0
day2	S1	71	P	1	0
day2	S1	71	P	1	0
day2	S1	72	P	1	0
day2	S1	72	P	1	0
day2	S1	72	P	1	0
day2	S1	72	P	1	0
day2	S1	73	P	1	0
day2	S1	73	P	1	0
day2	S1	73	P	1	0
day2	S1	73	P	1	1
day2	S1	74	P	1	0
day2	S1	74	P	1	0
day2	S1	74	P	1	0
day2	S1	74	P	1	0
day2	S1	75	P	1	0
day2	S1	75	P	1	0
day2	S1	75	P	1	1
day2	S1	75	P	1	0
day2	S1	76	P	1	0
day2	S1	76	P	1	0
day2	S1	76	P	1	0
day2	S1	76	P	1	0
day2	S1	77	P	1	0
day2	S1	77	P	1	0
day2	S1	77	P	1	0
day2	S1	77	P	1	0
day2	S1	78	P	1	0
day2	S1	78	P	1	0
day2	S1	78	P	1	0
day2	S1	78	P	1	0
day2	S1	79	P	1	0
day2	S1	79	P	1	0
day2	S1	79	P	1	1
day2	S1	79	P	1	0
day2	S1	80	P	1	0
day2	S1	80	P	1	0
day2	S1	80	P	1	0
day2	S1	80	P	1	0
day2	S1	81	P	1	0
day2	S1	81	P	1	0
day2	S1	81	P	1	0
day2	S1	81	P	1	0
day2	S1	82	P	1	0
day2	S1	82	P	1	0
day2	S1	82	P	1	0
day2	S1	82	P	1	0
day2	S1	83	P	1	0
day2	S1	83	P	1	0
day2	S1	83	P	1	0
day2	S1	83	P	1	0
day2	S1	84	P	1	0
day2	S1	84	P	1	0
day2	S1	84	P	1	0
day2	S1	84	P	1	1
day3	M3	85	C	0.414634	1
day3	M3	85	C	0.414634	1
day3	M3	85	C	0.414634	0
day3	M3	85	C	0.414634	0
day3	M3	85	C	0.414634	0
day3	M3	85	C	0.414634	1
day3	M3	86	C	0.414634	1
day3	M3	86	C	0.414634	0
day3	M3	86	C	0.414634	0
day3	M3	86	C	0.414634	0
day3	M3	86	C	0.414634	1
day3	M3	86	C	0.414634	1
day3	M3	87	C	0.414634	0
day3	M3	87	C	0.414634	0
day3	M3	87	C	0.414634	0
day3	M3	87	C	0.414634	0
day3	M3	87	C	0.414634	1
day3	M3	87	C	0.414634	0
day3	M3	88	C	0.414634	0
day3	M3	88	C	0.414634	0
day3	M3	88	C	0.414634	1
day3	M3	88	C	0.414634	1
day3	M3	88	C	0.414634	1
day3	M3	88	C	0.414634	1
day3	M3	89	C	0.414634	1
day3	M3	89	C	0.414634	1
day3	M3	89	C	0.414634	1
day3	M3	89	C	0.414634	1
day3	M3	89	C	0.414634	1
day3	M3	89	C	0.414634	1
day3	M3	90	C	0.414634	0
day3	M3	90	C	0.414634	1
day3	M3	90	C	0.414634	1
day3	M3	90	C	0.414634	1
day3	M3	90	C	0.414634	1
day3	M3	90	C	0.414634	1
day3	M3	91	C	0.414634	0
day3	M3	91	C	0.414634	0
day3	M3	91	C	0.414634	0
day3	M3	91	C	0.414634	0
day3	M3	91	C	0.414634	1
day3	M3	91	C	0.414634	1
day3	M3	92	C	0.414634	1
day3	M3	92	C	0.414634	1
day3	M3	92	C	0.414634	1
day3	M3	92	C	0.414634	0
day3	M3	92	C	0.414634	0
day3	M3	92	C	0.414634	0
day3	M3	93	C	0.414634	0
day3	M3	93	C	0.414634	0
day3	M3	93	C	0.414634	0
day3	M3	93	C	0.414634	1
day3	M3	93	C	0.414634	1
day3	M3	93	C	0.414634	0
day3	M3	94	C	0.414634	1
day3	M3	94	C	0.414634	1
day3	M3	94	C	0.414634	1
day3	M3	94	C	0.414634	0
day3	M3	94	C	0.414634	0
day3	M3	94	C	0.414634	0
day3	M3	95	C	0.414634	0
day3	M3	95	C	0.414634	1
day3	M3	95	C	0.414634	1
day3	M3	95	C	0.414634	1
day3	M3	95	C	0.414634	1
day3	M3	95	C	0.414634	0
day3	M3	96	C	0.414634	0
day3	M3	96	C	0.414634	0
day3	M3	96	C	0.414634	0
day3	M3	96	C	0.414634	0
day3	M3	96	C	0.414634	1
day3	M3	96	C	0.414634	0
day3	M3	97	C	0.414634	0
day3	M3	97	C	0.414634	0
day3	M3	97	C	0.414634	0
day3	M3	97	C	0.414634	0
day3	M3	97	C	0.414634	1
day3	M3	97	C	0.414634	1
day3	M3	98	C	0.414634	0
day3	M3	98	C	0.414634	0
day3	M3	98	C	0.414634	0
day3	M3	98	C	0.414634	1
day3	M3	98	C	0.414634	0
day3	M3	98	C	0.414634	0
day3	M3	99	C	0.414634	1
day3	M3	99	C	0.414634	1
day3	M3	99	C	0.414634	1
day3	M3	99	C	0.414634	1
day3	M3	99	C	0.414634	0
day3	M3	100	P	0.585366	0
day3	M3	100	P	0.585366	0
day3	M3	100	P	0.585366	0
day3	M3	100	P	0.585366	0
day3	M3	100	P	0.585366	0
day3	M3	100	P	0.585366	1
day3	M3	100	P	0.585366	0
day3	M3	100	P	0.585366	0
day3	M3	101	P	0.585366	0
day3	M3	101	P	0.585366	0
day3	M3	101	P	0.585366	0
day3	M3	101	P	0.585366	0
day3	M3	101	P	0.585366	1
day3	M3	101	P	0.585366	1
day3	M3	101	P	0.585366	1
day3	M3	101	P	0.585366	0
day3	M3	102	P	0.585366	0
day3	M3	102	P	0.585366	0
day3	M3	102	P	0.585366	0
day3	M3	102	P	0.585366	0
day3	M3	102	P	0.585366	1
day3	M3	102	P	0.585366	0
day3	M3	102	P	0.585366	0
day3	M3	102	P	0.585366	0
day3	M3	103	P	0.585366	0
day3	M3	103	P	0.585366	1
day3	M3	103	P	0.585366	1
day3	M3	103	P	0.585366	1
day3	M3	103	P	0.585366	0
day3	M3	103	P	0.585366	0
day3	M3	103	P	0.585366	1
day3	M3	103	P	0.585366	1
day3	M3	104	P	0.585366	1
day3	M3	104	P	0.585366	0
day3	M3	104	P	0.585366	0
day3	M3	104	P	0.585366	0
day3	M3	104	P	0.585366	0
day3	M3	104	P	0.585366	0
day3	M3	104	P	0.585366	0
day3	M3	104	P	0.585366	1
day3	M3	105	P	0.585366	0
day3	M3	105	P	0.585366	0
day3	M3	105	P	0.585366	0
day3	M3	105	P	0.585366	0
day3	M3	105	P	0.585366	0
day3	M3	105	P	0.585366	0
day3	M3	105	P	0.585366	1
day3	M3	105	P	0.585366	0
day3	M3	106	P	0.585366	0
day3	M3	106	P	0.585366	0
day3	M3	106	P	0.585366	1
day3	M3	106	P	0.585366	1
day3	M3	106	P	0.585366	1
day3	M3	106	P	0.585366	1
day3	M3	106	P	0.585366	0
day3	M3	106	P	0.585366	0
day3	M3	107	P	0.585366	1
day3	M3	107	P	0.585366	1
day3	M3	107	P	0.585366	0
day3	M3	107	P	0.585366	0
day3	M3	107	P	0.585366	1
day3	M3	107	P	0.585366	1
day3	M3	107	P	0.585366	1
day3	M3	107	P	0.585366	1
day3	M3	108	P	0.585366	0
day3	M3	108	P	0.585366	0
day3	M3	108	P	0.585366	1
day3	M3	108	P	0.585366	0
day3	M3	108	P	0.585366	0
day3	M3	108	P	0.585366	0
day3	M3	108	P	0.585366	1
day3	M3	108	P	0.585366	0
day3	M3	109	P	0.585366	0
day3	M3	109	P	0.585366	0
day3	M3	109	P	0.585366	0
day3	M3	109	P	0.585366	0
day3	M3	109	P	0.585366	1
day3	M3	109	P	0.585366	1
day3	M3	109	P	0.585366	1
day3	M3	110	P	0.585366	0
day3	M3	110	P	0.585366	0
day3	M3	110	P	0.585366	0
day3	M3	110	P	0.585366	0
day3	M3	110	P	0.585366	0
day3	M3	110	P	0.585366	0
day3	M3	110	P	0.585366	1
day3	M3	111	P	0.585366	1
day3	M3	111	P	0.585366	0
day3	M3	111	P	0.585366	0
day3	M3	111	P	0.585366	1
day3	M3	111	P	0.585366	1
day3	M3	111	P	0.585366	1
day3	M3	111	P	0.585366	1
day3	M3	112	P	0.585366	0
day3	M3	112	P	0.585366	1
day3	M3	112	P	0.585366	1
day3	M3	112	P	0.585366	1
day3	M3	112	P	0.585366	1
day3	M3	112	P	0.585366	0
day3	M3	112	P	0.585366	0
day3	M3	113	P	0.585366	0
day3	M3	113	P	0.585366	0
day3	M3	113	P	0.585366	0
day3	M3	113	P	0.585366	0
day3	M3	113	P	0.585366	1
day3	M3	113	P	0.585366	1
day3	M3	113	P	0.585366	1
day3	M3	114	P	0.585366	1
day3	M3	114	P	0.585366	1
day3	M3	114	P	0.585366	0
day3	M3	114	P	0.585366	1
day3	M3	114	P	0.585366	0
day3	M3	114	P	0.585366	0
day3	M3	114	P	0.585366	0
day4	M4	115	C	0.854545	1
day4	M4	115	C	0.854545	1
day4	M4	115	C	0.854545	1
day4	M4	115	C	0.854545	0
day4	M4	115	C	0.854545	0
day4	M4	115	C	0.854545	0
day4	M4	115	C	0.854545	0
day4	M4	115	C	0.854545	0
day4	M4	115	C	0.854545	0
day4	M4	115	C	0.854545	0
day4	M4	115	C	0.854545	1
day4	M4	115	C	0.854545	1
day4	M4	115	C	0.854545	0
day4	M4	115	C	0.854545	0
day4	M4	115	C	0.854545	0
day4	M4	116	C	0.854545	0
day4	M4	116	C	0.854545	0
day4	M4	116	C	0.854545	0
day4	M4	116	C	0.854545	0
day4	M4	116	C	0.854545	0
day4	M4	116	C	0.854545	1
day4	M4	116	C	0.854545	0
day4	M4	116	C	0.854545	0
day4	M4	116	C	0.854545	0
day4	M4	116	C	0.854545	0
day4	M4	116	C	0.854545	0
day4	M4	116	C	0.854545	0
day4	M4	116	C	0.854545	0
day4	M4	116	C	0.854545	0
day4	M4	116	C	0.854545	0
day4	M4	117	C	0.854545	0
day4	M4	117	C	0.854545	1
day4	M4	117	C	0.854545	0
day4	M4	117	C	0.854545	1
day4	M4	117	C	0.854545	0
day4	M4	117	C	0.854545	0
day4	M4	117	C	0.854545	0
day4	M4	117	C	0.854545	0
day4	M4	117	C	0.854545	0
day4	M4	117	C	0.854545	0
day4	M4	117	C	0.854545	0
day4	M4	117	C	0.854545	1
day4	M4	117	C	0.854545	1
day4	M4	117	C	0.854545	0
day4	M4	117	C	0.854545	1
day4	M4	118	C	0.854545	1
day4	M4	118	C	0.854545	1
day4	M4	118	C	0.854545	1
day4	M4	118	C	0.854545	0
day4	M4	118	C	0.854545	0
day4	M4	118	C	0.854545	0
day4	M4	118	C	0.854545	0
day4	M4	118	C	0.854545	0
day4	M4	118	C	0.854545	0
day4	M4	118	C	0.854545	0
day4	M4	118	C	0.854545	0
day4	M4	118	C	0.854545	0
day4	M4	118	C	0.854545	0
day4	M4	118	C	0.854545	0
day4	M4	118	C	0.854545	0
day4	M4	119	C	0.854545	0
day4	M4	119	C	0.854545	0
day4	M4	119	C	0.854545	1
day4	M4	119	C	0.854545	0
day4	M4	119	C	0.854545	0
day4	M4	119	C	0.854545	0
day4	M4	119	C	0.854545	0
day4	M4	119	C	0.854545	1
day4	M4	119	C	0.854545	1
day4	M4	119	C	0.854545	0
day4	M4	119	C	0.854545	0
day4	M4	119	C	0.854545	0
day4	M4	119	C	0.854545	0
day4	M4	119	C	0.854545	0
day4	M4	119	C	0.854545	0
day4	M4	120	C	0.854545	0
day4	M4	120	C	0.854545	0
day4	M4	120	C	0.854545	0
day4	M4	120	C	0.854545	0
day4	M4	120	C	0.854545	0
day4	M4	120	C	0.854545	0
day4	M4	120	C	0.854545	0
day4	M4	120	C	0.854545	0
day4	M4	120	C	0.854545	1
day4	M4	120	C	0.854545	0
day4	M4	120	C	0.854545	0
day4	M4	120	C	0.854545	0
day4	M4	120	C	0.854545	0
day4	M4	120	C	0.854545	0
day4	M4	120	C	0.854545	0
day4	M4	121	C	0.854545	1
day4	M4	121	C	0.854545	1
day4	M4	121	C	0.854545	1
day4	M4	121	C	0.854545	0
day4	M4	121	C	0.854545	0
day4	M4	121	C	0.854545	0
day4	M4	121	C	0.854545	1
day4	M4	121	C	0.854545	0
day4	M4	121	C	0.854545	0
day4	M4	121	C	0.854545	0
day4	M4	121	C	0.854545	0
day4	M4	121	C	0.854545	0
day4	M4	121	C	0.854545	0
day4	M4	121	C	0.854545	0
day4	M4	121	C	0.854545	0
day4	M4	122	C	0.854545	1
day4	M4	122	C	0.854545	1
day4	M4	122	C	0.854545	0
day4	M4	122	C	0.854545	0
day4	M4	122	C	0.854545	0
day4	M4	122	C	0.854545	1
day4	M4	122	C	0.854545	1
day4	M4	122	C	0.854545	0
day4	M4	122	C	0.854545	0
day4	M4	122	C	0.854545	0
day4	M4	122	C	0.854545	1
day4	M4	122	C	0.854545	0
day4	M4	122	C	0.854545	0
day4	M4	122	C	0.854545	0
day4	M4	122	C	0.854545	0
day4	M4	122	C	0.854545	0
day4	M4	123	C	0.854545	0
day4	M4	123	C	0.854545	0
day4	M4	123	C	0.854545	0
day4	M4	123	C	0.854545	0
day4	M4	123	C	0.854545	0
day4	M4	123	C	0.854545	0
day4	M4	123	C	0.854545	0
day4	M4	123	C	0.854545	0
day4	M4	123	C	0.854545	0
day4	M4	123	C	0.854545	0
day4	M4	123	C	0.854545	0
day4	M4	123	C	0.854545	0
day4	M4	123	C	0.854545	0
day4	M4	123	C	0.854545	0
day4	M4	123	C	0.854545	0
day4	M4	123	C	0.854545	0
day4	M4	124	C	0.854545	0
day4	M4	124	C	0.854545	0
day4	M4	124	C	0.854545	0
day4	M4	124	C	0.854545	1
day4	M4	124	C	0.854545	1
day4	M4	124	C	0.854545	0
day4	M4	124	C	0.854545	0
day4	M4	124	C	0.854545	0
day4	M4	124	C	0.854545	0
day4	M4	124	C	0.854545	1
day4	M4	124	C	0.854545	0
day4	M4	124	C	0.854545	0
day4	M4	124	C	0.854545	0
day4	M4	124	C	0.854545	1
day4	M4	124	C	0.854545	1
day4	M4	124	C	0.854545	1
day4	M4	125	C	0.854545	1
day4	M4	125	C	0.854545	0
day4	M4	125	C	0.854545	1
day4	M4	125	C	0.854545	1
day4	M4	125	C	0.854545	0
day4	M4	125	C	0.854545	0
day4	M4	125	C	0.854545	0
day4	M4	125	C	0.854545	1
day4	M4	125	C	0.854545	1
day4	M4	125	C	0.854545	0
day4	M4	125	C	0.854545	0
day4	M4	125	C	0.854545	0
day4	M4	125	C	0.854545	0
day4	M4	125	C	0.854545	0
day4	M4	125	C	0.854545	0
day4	M4	125	C	0.854545	0
day4	M4	126	C	0.854545	0
day4	M4	126	C	0.854545	0
day4	M4	126	C	0.854545	0
day4	M4	126	C	0.854545	0
day4	M4	126	C	0.854545	0
day4	M4	126	C	0.854545	0
day4	M4	126	C	0.854545	0
day4	M4	126	C	0.854545	0
day4	M4	126	C	0.854545	0
day4	M4	126	C	0.854545	0
day4	M4	126	C	0.854545	0
day4	M4	126	C	0.854545	1
day4	M4	126	C	0.854545	0
day4	M4	126	C	0.854545	0
day4	M4	126	C	0.854545	0
day4	M4	126	C	0.854545	0
day4	M4	127	C	0.854545	0
day4	M4	127	C	0.854545	0
day4	M4	127	C	0.854545	0
day4	M4	127	C	0.854545	0
day4	M4	127	C	0.854545	1
day4	M4	127	C	0.854545	0
day4	M4	127	C	0.854545	0
day4	M4	127	C	0.854545	0
day4	M4	127	C	0.854545	0
day4	M4	127	C	0.854545	1
day4	M4	127	C	0.854545	1
day4	M4	127	C	0.854545	0
day4	M4	127	C	0.854545	0
day4	M4	127	C	0.854545	0
day4	M4	127	C	0.854545	0
day4	M4	127	C	0.854545	1
day4	M4	128	C	0.854545	1
day4	M4	128	C	0.854545	0
day4	M4	128	C	0.854545	0
day4	M4	128	C	0.854545	0
day4	M4	128	C	0.854545	0
day4	M4	128	C	0.854545	1
day4	M4	128	C	0.854545	1
day4	M4	128	C	0.854545	1
day4	M4	128	C	0.854545	0
day4	M4	128	C	0.854545	1
day4	M4	128	C	0.854545	1
day4	M4	128	C	0.854545	0
day4	M4	128	C	0.854545	0
day4	M4	128	C	0.854545	0
day4	M4	128	C	0.854545	0
day4	M4	128	C	0.854545	0
day4	M4	129	C	0.854545	0
day4	M4	129	C	0.854545	0
day4	M4	129	C	0.854545	0
day4	M4	129	C	0.854545	1
day4	M4	129	C	0.854545	1
day4	M4	129	C	0.854545	0
day4	M4	129	C	0.854545	0
day4	M4	129	C	0.854545	0
day4	M4	129	C	0.854545	1
day4	M4	129	C	0.854545	1
day4	M4	129	C	0.854545	1
day4	M4	129	C	0.854545	0
day4	M4	129	C	0.854545	0
day4	M4	129	C	0.854545	0
day4	M4	129	C	0.854545	0
day4	M4	129	C	0.854545	0
day4	M4	130	P	0.145455	0
day4	M4	131	P	0.145455	1
day4	M4	132	P	0.145455	1
day4	M4	133	P	0.145455	1
day4	M4	134	P	0.145455	1
day4	M4	135	P	0.145455	0
day5	M5	141	P	0.666667	1
day5	M5	141	P	0.666667	1
day5	M5	141	P	0.666667	0
day5	M5	141	P	0.666667	0
day5	M5	141	P	0.666667	0
day5	M5	141	P	0.666667	1
day5	M5	141	P	0.666667	0
day5	M5	141	P	0.666667	0
day5	M5	141	P	0.666667	0
day5	M5	141	P	0.666667	0
day5	M5	141	P	0.666667	1
day5	M5	141	P	0.666667	1
day5	M5	141	P	0.666667	0
day5	M5	142	P	0.666667	0
day5	M5	142	P	0.666667	1
day5	M5	142	P	0.666667	0
day5	M5	142	P	0.666667	1
day5	M5	142	P	0.666667	1
day5	M5	142	P	0.666667	1
day5	M5	142	P	0.666667	0
day5	M5	142	P	0.666667	0
day5	M5	142	P	0.666667	1
day5	M5	142	P	0.666667	1
day5	M5	142	P	0.666667	1
day5	M5	142	P	0.666667	0
day5	M5	142	P	0.666667	0
day5	M5	143	P	0.666667	1
day5	M5	143	P	0.666667	0
day5	M5	143	P	0.666667	0
day5	M5	143	P	0.666667	0
day5	M5	143	P	0.666667	0
day5	M5	143	P	0.666667	0
day5	M5	143	P	0.666667	0
day5	M5	143	P	0.666667	0
day5	M5	143	P	0.666667	0
day5	M5	143	P	0.666667	0
day5	M5	143	P	0.666667	0
day5	M5	143	P	0.666667	0
day5	M5	143	P	0.666667	0
day5	M5	144	P	0.666667	0
day5	M5	144	P	0.666667	0
day5	M5	144	P	0.666667	1
day5	M5	144	P	0.666667	1
day5	M5	144	P	0.666667	0
day5	M5	144	P	0.666667	0
day5	M5	144	P	0.666667	0
day5	M5	144	P	0.666667	0
day5	M5	144	P	0.666667	0
day5	M5	144	P	0.666667	0
day5	M5	144	P	0.666667	0
day5	M5	144	P	0.666667	1
day5	M5	144	P	0.666667	0
day5	M5	145	P	0.666667	0
day5	M5	145	P	0.666667	0
day5	M5	145	P	0.666667	0
day5	M5	145	P	0.666667	1
day5	M5	145	P	0.666667	1
day5	M5	145	P	0.666667	1
day5	M5	145	P	0.666667	0
day5	M5	145	P	0.666667	0
day5	M5	145	P	0.666667	1
day5	M5	145	P	0.666667	1
day5	M5	145	P	0.666667	1
day5	M5	145	P	0.666667	0
day5	M5	145	P	0.666667	0
day5	M5	146	P	0.666667	0
day5	M5	146	P	0.666667	0
day5	M5	146	P	0.666667	0
day5	M5	146	P	0.666667	0
day5	M5	146	P	0.666667	0
day5	M5	146	P	0.666667	0
day5	M5	146	P	0.666667	0
day5	M5	146	P	0.666667	0
day5	M5	146	P	0.666667	0
day5	M5	146	P	0.666667	0
day5	M5	146	P	0.666667	1
day5	M5	146	P	0.666667	1
day5	M5	146	P	0.666667	1
day5	M5	147	P	0.666667	0
day5	M5	147	P	0.666667	0
day5	M5	147	P	0.666667	0
day5	M5	147	P	0.666667	0
day5	M5	147	P	0.666667	0
day5	M5	147	P	0.666667	0
day5	M5	147	P	0.666667	0
day5	M5	147	P	0.666667	1
day5	M5	147	P	0.666667	1
day5	M5	147	P	0.666667	1
day5	M5	147	P	0.666667	0
day5	M5	147	P	0.666667	0
day5	M5	147	P	0.666667	0
day5	M5	148	P	0.666667	1
day5	M5	148	P	0.666667	1
day5	M5	148	P	0.666667	0
day5	M5	148	P	0.666667	0
day5	M5	148	P	0.666667	0
day5	M5	148	P	0.666667	0
day5	M5	148	P	0.666667	0
day5	M5	148	P	0.666667	0
day5	M5	148	P	0.666667	0
day5	M5	148	P	0.666667	1
day5	M5	148	P	0.666667	1
day5	M5	148	P	0.666667	0
day5	M5	148	P	0.666667	0
day5	M5	149	P	0.666667	0
day5	M5	149	P	0.666667	0
day5	M5	149	P	0.666667	1
day5	M5	149	P	0.666667	1
day5	M5	149	P	0.666667	0
day5	M5	149	P	0.666667	0
day5	M5	149	P	0.666667	0
day5	M5	149	P	0.666667	1
day5	M5	149	P	0.666667	1
day5	M5	149	P	0.666667	1
day5	M5	149	P	0.666667	0
day5	M5	149	P	0.666667	0
day5	M5	149	P	0.666667	0
day5	M5	150	P	0.666667	1
day5	M5	150	P	0.666667	1
day5	M5	150	P	0.666667	0
day5	M5	150	P	0.666667	0
day5	M5	150	P	0.666667	1
day5	M5	150	P	0.666667	0
day5	M5	150	P	0.666667	0
day5	M5	150	P	0.666667	0
day5	M5	150	P	0.666667	0
day5	M5	150	P	0.666667	0
day5	M5	150	P	0.666667	0
day5	M5	150	P	0.666667	0
day5	M5	150	P	0.666667	0
day5	M5	151	P	0.666667	0
day5	M5	151	P	0.666667	1
day5	M5	151	P	0.666667	0
day5	M5	151	P	0.666667	0
day5	M5	151	P	0.666667	0
day5	M5	151	P	0.666667	1
day5	M5	151	P	0.666667	0
day5	M5	151	P	0.666667	0
day5	M5	151	P	0.666667	0
day5	M5	151	P	0.666667	0
day5	M5	151	P	0.666667	0
day5	M5	151	P	0.666667	1
day5	M5	151	P	0.666667	0
day5	M5	152	P	0.666667	0
day5	M5	152	P	0.666667	0
day5	M5	152	P	0.666667	0
day5	M5	152	P	0.666667	0
day5	M5	152	P	0.666667	1
day5	M5	152	P	0.666667	0
day5	M5	152	P	0.666667	0
day5	M5	152	P	0.666667	0
day5	M5	152	P	0.666667	0
day5	M5	152	P	0.666667	0
day5	M5	152	P	0.666667	0
day5	M5	152	P	0.666667	0
day5	M5	152	P	0.666667	0
day5	M5	153	P	0.666667	0
day5	M5	153	P	0.666667	0
day5	M5	153	P	0.666667	0
day5	M5	153	P	0.666667	0
day5	M5	153	P	0.666667	0
day5	M5	153	P	0.666667	1
day5	M5	153	P	0.666667	1
day5	M5	153	P	0.666667	1
day5	M5	153	P	0.666667	0
day5	M5	153	P	0.666667	0
day5	M5	153	P	0.666667	0
day5	M5	153	P	0.666667	0
day5	M5	153	P	0.666667	0
day5	M5	154	P	0.666667	0
day5	M5	154	P	0.666667	0
day5	M5	154	P	0.666667	1
day5	M5	154	P	0.666667	1
day5	M5	154	P	0.666667	1
day5	M5	154	P	0.666667	1
day5	M5	154	P	0.666667	1
day5	M5	154	P	0.666667	0
day5	M5	154	P	0.666667	0
day5	M5	154	P	0.666667	0
day5	M5	154	P	0.666667	0
day5	M5	154	P	0.666667	1
day5	M5	154	P	0.666667	1
day5	M5	155	P	0.666667	1
day5	M5	155	P	0.666667	0
day5	M5	155	P	0.666667	0
day5	M5	155	P	0.666667	0
day5	M5	155	P	0.666667	1
day5	M5	155	P	0.666667	1
day5	M5	155	P	0.666667	1
day5	M5	155	P	0.666667	0
day5	M5	155	P	0.666667	0
day5	M5	155	P	0.666667	0
day5	M5	155	P	0.666667	1
day5	M5	155	P	0.666667	1
day5	M5	156	P	0.666667	1
day5	M5	156	P	0.666667	0
day5	M5	156	P	0.666667	1
day5	M5	156	P	0.666667	0
day5	M5	156	P	0.666667	0
day5	M5	156	P	0.666667	0
day5	M5	156	P	0.666667	0
day5	M5	156	P	0.666667	1
day5	M5	156	P	0.666667	1
day5	M5	156	P	0.666667	1
day5	M5	156	P	0.666667	0
day5	M5	156	P	0.666667	0
day5	M5	157	P	0.666667	1
day5	M5	157	P	0.666667	0
day5	M5	157	P	0.666667	0
day5	M5	157	P	0.666667	0
day5	M5	157	P	0.666667	0
day5	M5	157	P	0.666667	0
day5	M5	157	P	0.666667	1
day5	M5	157	P	0.666667	1
day5	M5	157	P	0.666667	0
day5	M5	157	P	0.666667	0
day5	M5	157	P	0.666667	0
day5	M5	157	P	0.666667	0
day5	M5	158	P	0.666667	0
day5	M5	158	P	0.666667	0
day5	M5	158	P	0.666667	0
day5	M5	158	P	0.666667	1
day5	M5	158	P	0.666667	1
day5	M5	158	P	0.666667	1
day5	M5	158	P	0.666667	0
day5	M5	158	P	0.666667	0
day5	M5	158	P	0.666667	0
day5	M5	158	P	0.666667	0
day5	M5	158	P	0.666667	0
day5	M5	158	P	0.666667	0
day5	M5	159	C	0.333333	1
day5	M5	159	C	0.333333	1
day5	M5	159	C	0.333333	0
day5	M5	159	C	0.333333	0
day5	M5	159	C	0.333333	0
day5	M5	159	C	0.333333	1
day5	M5	159	C	0.333333	1
day5	M5	159	C	0.333333	0
day5	M5	159	C	0.333333	0
day5	M5	159	C	0.333333	0
day5	M5	159	C	0.333333	1
day5	M5	159	C	0.333333	1
day5	M5	160	C	0.333333	0
day5	M5	160	C	0.333333	0
day5	M5	160	C	0.333333	1
day5	M5	160	C	0.333333	0
day5	M5	160	C	0.333333	1
day5	M5	160	C	0.333333	1
day5	M5	160	C	0.333333	1
day5	M5	160	C	0.333333	0
day5	M5	160	C	0.333333	0
day5	M5	160	C	0.333333	1
day5	M5	160	C	0.333333	1
day5	M5	160	C	0.333333	0
day5	M5	161	C	0.333333	0
day5	M5	161	C	0.333333	0
day5	M5	161	C	0.333333	1
day5	M5	161	C	0.333333	1
day5	M5	161	C	0.333333	1
day5	M5	161	C	0.333333	1
day5	M5	161	C	0.333333	0
day5	M5	161	C	0.333333	1
day5	M5	161	C	0.333333	1
day5	M5	161	C	0.333333	0
day5	M5	161	C	0.333333	0
day5	M5	161	C	0.333333	0
day5	M5	162	C	0.333333	1
day5	M5	162	C	0.333333	1
day5	M5	162	C	0.333333	0
day5	M5	162	C	0.333333	0
day5	M5	162	C	0.333333	0
day5	M5	162	C	0.333333	1
day5	M5	162	C	0.333333	0
day5	M5	162	C	0.333333	0
day5	M5	162	C	0.333333	0
day5	M5	162	C	0.333333	0
day5	M5	162	C	0.333333	1
day5	M5	162	C	0.333333	1
day5	M5	163	C	0.333333	1
day5	M5	163	C	0.333333	1
day5	M5	163	C	0.333333	1
day5	M5	163	C	0.333333	1
day5	M5	163	C	0.333333	1
day5	M5	163	C	0.333333	0
day5	M5	163	C	0.333333	0
day5	M5	163	C	0.333333	0
day5	M5	163	C	0.333333	1
day5	M5	163	C	0.333333	0
day5	M5	163	C	0.333333	0
day5	M5	163	C	0.333333	0
day5	M5	164	C	0.333333	1
day5	M5	164	C	0.333333	0
day5	M5	164	C	0.333333	0
day5	M5	164	C	0.333333	0
day5	M5	164	C	0.333333	0
day5	M5	164	C	0.333333	0
day5	M5	164	C	0.333333	1
day5	M5	164	C	0.333333	0
day5	M5	164	C	0.333333	0
day5	M5	164	C	0.333333	0
day5	M5	164	C	0.333333	1
day5	M5	165	C	0.333333	1
day5	M5	165	C	0.333333	0
day5	M5	165	C	0.333333	0
day5	M5	165	C	0.333333	0
day5	M5	165	C	0.333333	0
day5	M5	165	C	0.333333	0
day5	M5	165	C	0.333333	0
day5	M5	165	C	0.333333	0
day5	M5	165	C	0.333333	0
day5	M5	165	C	0.333333	0
day5	M5	165	C	0.333333	1
day5	M5	166	C	0.333333	1
day5	M5	166	C	0.333333	1
day5	M5	166	C	0.333333	1
day5	M5	166	C	0.333333	0
day5	M5	166	C	0.333333	1
day5	M5	166	C	0.333333	1
day5	M5	166	C	0.333333	0
day5	M5	166	C	0.333333	0
day5	M5	166	C	0.333333	0
day5	M5	166	C	0.333333	1
day5	M5	166	C	0.333333	1
day5	M5	167	C	0.333333	0
day5	M5	167	C	0.333333	0
day5	M5	167	C	0.333333	0
day5	M5	167	C	0.333333	0
day5	M5	167	C	0.333333	1
day5	M5	167	C	0.333333	1
day5	M5	167	C	0.333333	0
day5	M5	167	C	0.333333	1
day5	M5	167	C	0.333333	1
day5	M5	167	C	0.333333	1
day5	M5	167	C	0.333333	1
day5	M5	168	C	0.333333	1
day5	M5	168	C	0.333333	1
day5	M5	168	C	0.333333	1
day5	M5	168	C	0.333333	1
day5	M5	168	C	0.333333	0
day5	M5	168	C	0.333333	0
day5	M5	168	C	0.333333	0
day5	M5	168	C	0.333333	0
day5	M5	168	C	0.333333	0
day5	M5	168	C	0.333333	0
day5	M5	168	C	0.333333	0
